# Supplementary material for: What Do Differences between Alternating and Sequential Diadochokinetic Tasks Tell Us about the Development of Oromotor Skills? An Insight from Childhood to Adulthood
Source: Brain Sci. 2023 Apr 13;13(4):655. doi: 10.3390/brainsci13040655 (PMC10136882; doi:10.3390/brainsci13040655)
Supplement: Supplementary file 1 [file brainsci-13-00655-s001.zip]

Archive with 1 entries (1 files):
- brainsci-2336293-supplementary.xlsx
