# Supplementary material for: What Do Differences between Alternating and Sequential Diadochokinetic Tasks Tell Us about the Development of Oromotor Skills? An Insight from Childhood to Adulthood
Source: Brain Sci. 2023 Apr 13;13(4):655. doi: 10.3390/brainsci13040655 (PMC10136882; doi:10.3390/brainsci13040655)
Supplement: Supplementary file 1 [file brainsci-13-00655-s001.zip › brainsci-2336293-supplementary.xlsx]

## Sheet: syllabic_rate
subject	group	Task	Rate
child_10	a_children	BA	3.37349
child_10	a_children	DE	5.72139
child_10	a_children	GO	4.85437
child_10	a_children	BADEGO	5.56845
child_20	a_children	BA	3.9801
child_20	a_children	DE	4.13625
child_20	a_children	GO	3.72208
child_20	a_children	BADEGO	4.53564
child_30	a_children	BA	4.86618
child_30	a_children	DE	4.41176
child_30	a_children	GO	4.06
child_30	a_children	BADEGO	4.32692
child_40	a_children	BA	5.47619
child_40	a_children	DE	5.06024
child_40	a_children	GO	4.73815
child_40	a_children	BADEGO	4.14747
child_50	a_children	BA	5.32995
child_50	a_children	DE	5
child_50	a_children	GO	4.9505
child_50	a_children	BADEGO	6.06061
child_60	a_children	BA	5.10949
child_60	a_children	DE	4.84262
child_60	a_children	GO	4.83092
child_60	a_children	BADEGO	5.5814
child_70	a_children	BA	5.5
child_70	a_children	DE	5.39216
child_70	a_children	GO	4.87179
child_70	a_children	BADEGO	6.49038
child_80	a_children	BA	2.35294
child_80	a_children	DE	2.61283
child_80	a_children	GO	2.64423
child_80	a_children	BADEGO	3.04569
child_90	a_children	BA	3.86473
child_90	a_children	DE	5
child_90	a_children	GO	4.55635
child_90	a_children	BADEGO	3.53774
child_100	a_children	BA	4.61165
child_100	a_children	DE	4.5
child_100	a_children	GO	4.15648
child_100	a_children	BADEGO	4.24528
child_110	a_children	BA	4.86618
child_110	a_children	DE	4.4665
child_110	a_children	GO	4.39024
child_110	a_children	BADEGO	5.02392
child_130	a_children	BA	4.94193
child_130	a_children	DE	4.28968
child_130	a_children	GO	4
child_130	a_children	BADEGO	4.68123
child_150	a_children	BA	4.69136
child_150	a_children	DE	5.25
child_150	a_children	GO	4.4226
child_150	a_children	BADEGO	4.98812
child_160	a_children	BA	5.07614
child_160	a_children	DE	4.96278
child_160	a_children	GO	4.05063
child_160	a_children	BADEGO	4.7191
child_170	a_children	BA	2.65487
child_170	a_children	DE	3.5461
child_170	a_children	GO	3.06604
child_170	a_children	BADEGO	2.80374
child_190	a_children	BA	4.32692
child_190	a_children	DE	3.83693
child_190	a_children	GO	3.38983
child_190	a_children	BADEGO	2.27848
child_200	a_children	BA	5.7072
child_200	a_children	DE	5.5
child_200	a_children	GO	4.52261
child_200	a_children	BADEGO	5.17241
child_210	a_children	BA	4.70297
child_210	a_children	DE	4.5
child_210	a_children	GO	4.52381
child_210	a_children	BADEGO	5.33333
child_220	a_children	BA	5.23691
child_220	a_children	DE	5.5
child_220	a_children	GO	5.15971
child_220	a_children	BADEGO	6.38298
child_230	a_children	BA	5.31646
child_230	a_children	DE	5.01253
child_230	a_children	GO	4.36893
child_230	a_children	BADEGO	5.22388
child_240	a_children	BA	5.40541
child_240	a_children	DE	5.01253
child_240	a_children	GO	4.85437
child_240	a_children	BADEGO	5.64706
child_250	a_children	BA	5.58252
child_250	a_children	DE	5.07246
child_250	a_children	GO	4.57831
child_250	a_children	BADEGO	6.17849
child_270	a_children	BA	4.914
child_270	a_children	DE	4.29293
child_270	a_children	GO	4.06699
child_270	a_children	BADEGO	4.24528
child_280	a_children	BA	5.03597
child_280	a_children	DE	5.13447
child_280	a_children	GO	4.27136
child_280	a_children	BADEGO	4.39024
ado_500	b_adolescents	BA	4.85437
ado_500	b_adolescents	DE	4.63415
ado_500	b_adolescents	GO	4.97512
ado_500	b_adolescents	BADEGO	6.29371
ado_510	b_adolescents	BA	NA
ado_510	b_adolescents	DE	5.07246
ado_510	b_adolescents	GO	5.13447
ado_510	b_adolescents	BADEGO	5.67376
ado_520	b_adolescents	BA	5.47264
ado_520	b_adolescents	DE	4.78589
ado_520	b_adolescents	GO	3.75
ado_520	b_adolescents	BADEGO	4.34783
ado_530	b_adolescents	BA	5.95533
ado_530	b_adolescents	DE	5.79345
ado_530	b_adolescents	GO	5.36585
ado_530	b_adolescents	BADEGO	5.38462
ado_540	b_adolescents	BA	5.5
ado_540	b_adolescents	DE	5.27578
ado_540	b_adolescents	GO	4.92611
ado_540	b_adolescents	BADEGO	5.26316
ado_560	b_adolescents	BA	5.18519
ado_560	b_adolescents	DE	5.33981
ado_560	b_adolescents	GO	5.18519
ado_560	b_adolescents	BADEGO	5.74163
ado_570	b_adolescents	BA	6.20347
ado_570	b_adolescents	DE	5.7072
ado_570	b_adolescents	GO	5.17241
ado_570	b_adolescents	BADEGO	6.49038
ado_580	b_adolescents	BA	4.96278
ado_580	b_adolescents	DE	4.61165
ado_580	b_adolescents	GO	4.44444
ado_580	b_adolescents	BADEGO	5.21092
ado_590	b_adolescents	BA	5.13447
ado_590	b_adolescents	DE	5.17241
ado_590	b_adolescents	GO	4.78589
ado_590	b_adolescents	BADEGO	5.7971
ado_600	b_adolescents	BA	3.01508
ado_600	b_adolescents	DE	4.48878
ado_600	b_adolescents	GO	4.33735
ado_600	b_adolescents	BADEGO	4.95283
ado_610	b_adolescents	BA	5.03778
ado_610	b_adolescents	DE	5.44554
ado_610	b_adolescents	GO	5.12195
ado_610	b_adolescents	BADEGO	5.03597
ado_620	b_adolescents	BA	5.25
ado_620	b_adolescents	DE	4.84262
ado_620	b_adolescents	GO	4.48878
ado_620	b_adolescents	BADEGO	5.10949
ado_630	b_adolescents	BA	4.78589
ado_630	b_adolescents	DE	4.78469
ado_630	b_adolescents	GO	4.4226
ado_630	b_adolescents	BADEGO	4.9763
ado_640	b_adolescents	BA	4.81928
ado_640	b_adolescents	DE	4.5
ado_640	b_adolescents	GO	4.41176
ado_640	b_adolescents	BADEGO	4.54545
ado_650	b_adolescents	BA	6.23441
ado_650	b_adolescents	DE	6.06796
ado_650	b_adolescents	GO	5.60976
ado_650	b_adolescents	BADEGO	6.66667
ado_660	b_adolescents	BA	4.93827
ado_660	b_adolescents	DE	5.12195
ado_660	b_adolescents	GO	4.92611
ado_660	b_adolescents	BADEGO	5.55556
ado_670	b_adolescents	BA	4.71464
ado_670	b_adolescents	DE	5.08475
ado_670	b_adolescents	GO	4.5
ado_670	b_adolescents	BADEGO	4.95283
ado_680	b_adolescents	BA	4.87805
ado_680	b_adolescents	DE	5.3012
ado_680	b_adolescents	GO	4.98753
ado_680	b_adolescents	BADEGO	5.46697
ado_690	b_adolescents	BA	4.5
ado_690	b_adolescents	DE	3.91198
ado_690	b_adolescents	GO	3.56295
ado_690	b_adolescents	BADEGO	3.96476
ado_700	b_adolescents	BA	5.40541
ado_700	b_adolescents	DE	5.59611
ado_700	b_adolescents	GO	5.14706
ado_700	b_adolescents	BADEGO	6.83544
ado_710	b_adolescents	BA	5.44554
ado_710	b_adolescents	DE	5.07246
ado_710	b_adolescents	GO	4.21836
ado_710	b_adolescents	BADEGO	4.79452
ado_720	b_adolescents	BA	5.19802
ado_720	b_adolescents	DE	4.81283
ado_720	b_adolescents	GO	4.87805
ado_720	b_adolescents	BADEGO	4.98812
adult_203	c_adults	BA	5.17
adult_203	c_adults	DE	5.53
adult_203	c_adults	GO	5.18
adult_203	c_adults	BADEGO	6.55
adult_210	c_adults	BA	6.33
adult_210	c_adults	DE	6.86
adult_210	c_adults	GO	6.02
adult_210	c_adults	BADEGO	8.91
adult_214	c_adults	BA	5.22
adult_214	c_adults	DE	4.89
adult_214	c_adults	GO	4.8
adult_214	c_adults	BADEGO	6
adult_302	c_adults	BA	4.67
adult_302	c_adults	DE	4.84
adult_302	c_adults	GO	4.67
adult_302	c_adults	BADEGO	6.35
adult_304	c_adults	BA	6.42
adult_304	c_adults	DE	6.28
adult_304	c_adults	GO	5.69
adult_304	c_adults	BADEGO	6.9
adult_408	c_adults	BA	5.99
adult_408	c_adults	DE	5.74
adult_408	c_adults	GO	5.56
adult_408	c_adults	BADEGO	6.62
adult_502	c_adults	BA	6.77
adult_502	c_adults	DE	6.37
adult_502	c_adults	GO	5.33
adult_502	c_adults	BADEGO	7.06
adult_513	c_adults	BA	7.41
adult_513	c_adults	DE	6.55
adult_513	c_adults	GO	6.22
adult_513	c_adults	BADEGO	8.38
adult_515	c_adults	BA	5.54156
adult_515	c_adults	DE	5.47264
adult_515	c_adults	GO	3.90244
adult_515	c_adults	BADEGO	6.10687
adult_602	c_adults	BA	5
adult_602	c_adults	DE	5
adult_602	c_adults	GO	5.18519
adult_602	c_adults	BADEGO	5.26316
adult_9007	c_adults	BA	7.28643
adult_9007	c_adults	DE	6.23441
adult_9007	c_adults	GO	7.37101
adult_9007	c_adults	BADEGO	6.97674
adult_9008	c_adults	BA	5.26316
adult_9008	c_adults	DE	4.75
adult_9008	c_adults	GO	4.47761
adult_9008	c_adults	BADEGO	4.74041
adult_9013	c_adults	BA	5.25
adult_9013	c_adults	DE	4.5
adult_9013	c_adults	GO	4.60048
adult_9013	c_adults	BADEGO	4.31655
adult_9016	c_adults	BA	5.39216
adult_9016	c_adults	DE	5.44554
adult_9016	c_adults	GO	4.78589
adult_9016	c_adults	BADEGO	4.10023
adult_205	c_adults	BA	6.59
adult_205	c_adults	DE	4.67
adult_205	c_adults	GO	4.74
adult_205	c_adults	BADEGO	6.49
adult_301	c_adults	BA	5.71
adult_301	c_adults	DE	5.28
adult_301	c_adults	GO	5.49
adult_301	c_adults	BADEGO	6.6
adult_305	c_adults	BA	7.13
adult_305	c_adults	DE	7.2
adult_305	c_adults	GO	6.65
adult_305	c_adults	BADEGO	8.49
adult_403	c_adults	BA	6.02
adult_403	c_adults	DE	5.91
adult_403	c_adults	GO	5.91
adult_403	c_adults	BADEGO	6.15
adult_412	c_adults	BA	3.6855
adult_412	c_adults	DE	3.28283
adult_412	c_adults	GO	3.15534
adult_412	c_adults	BADEGO	5.18519
adult_416	c_adults	BA	5.99
adult_416	c_adults	DE	5.75
adult_416	c_adults	GO	5.33
adult_416	c_adults	BADEGO	6
adult_424	c_adults	BA	6.02
adult_424	c_adults	DE	7.14
adult_424	c_adults	GO	6.48
adult_424	c_adults	BADEGO	7.04
adult_503	c_adults	BA	5.7072
adult_503	c_adults	DE	5.77889
adult_503	c_adults	GO	5.75
adult_503	c_adults	BADEGO	6.75
adult_510	c_adults	BA	4.27136
adult_510	c_adults	DE	5.83942
adult_510	c_adults	GO	5.7072
adult_510	c_adults	BADEGO	6.27907
adult_9015	c_adults	BA	6.09756
adult_9015	c_adults	DE	6.04534
adult_9015	c_adults	GO	5.65111
adult_9015	c_adults	BADEGO	7.1599
adult_9039	c_adults	BA	5.05051
adult_9039	c_adults	DE	5.01253
adult_9039	c_adults	GO	4.37956
adult_9039	c_adults	BADEGO	5.91133

## Sheet: fo
subject	task_DDK	subtask	group	syllable_nmb	syll	max_point	value
s_child_01	AMR	AMR_ba	a_children	syll_1	ba	point3	227.539
s_child_01	AMR	AMR_ba	a_children	syll_1	ba	point3	237.214
s_child_01	AMR	AMR_ba	a_children	syll_1	ba	point3	236.198
s_child_01	AMR	AMR_ba	a_children	syll_1	ba	point3	219.722
s_child_02	AMR	AMR_ba	a_children	syll_1	ba	point3	237.67
s_child_02	AMR	AMR_ba	a_children	syll_1	ba	point3	225.416
s_child_02	AMR	AMR_ba	a_children	syll_1	ba	point3	225.387
s_child_02	AMR	AMR_ba	a_children	syll_1	ba	point3	232.753
s_child_03	AMR	AMR_ba	a_children	syll_1	ba	point3	262.893
s_child_03	AMR	AMR_ba	a_children	syll_1	ba	point3	264.444
s_child_03	AMR	AMR_ba	a_children	syll_1	ba	point3	261.679
s_child_03	AMR	AMR_ba	a_children	syll_1	ba	point3	265.703
s_child_04	AMR	AMR_ba	a_children	syll_1	ba	point3	212.905
s_child_04	AMR	AMR_ba	a_children	syll_1	ba	point3	197.65
s_child_04	AMR	AMR_ba	a_children	syll_1	ba	point3	195.577
s_child_04	AMR	AMR_ba	a_children	syll_1	ba	point3	194.711
s_child_05	AMR	AMR_ba	a_children	syll_1	ba	point3	237.942
s_child_05	AMR	AMR_ba	a_children	syll_1	ba	point3	244.8
s_child_05	AMR	AMR_ba	a_children	syll_1	ba	point3	263.798
s_child_05	AMR	AMR_ba	a_children	syll_1	ba	point3	252.61
s_child_06	AMR	AMR_ba	a_children	syll_1	ba	point3	263.4
s_child_06	AMR	AMR_ba	a_children	syll_1	ba	point3	268.802
s_child_06	AMR	AMR_ba	a_children	syll_1	ba	point3	187.338
s_child_06	AMR	AMR_ba	a_children	syll_1	ba	point3	222.669
s_child_07	AMR	AMR_ba	a_children	syll_1	ba	point3	255.19
s_child_07	AMR	AMR_ba	a_children	syll_1	ba	point3	251.152
s_child_07	AMR	AMR_ba	a_children	syll_1	ba	point3	254.956
s_child_07	AMR	AMR_ba	a_children	syll_1	ba	point3	255.003
s_child_08	AMR	AMR_ba	a_children	syll_1	ba	point3	265.579
s_child_08	AMR	AMR_ba	a_children	syll_1	ba	point3	249.36
s_child_08	AMR	AMR_ba	a_children	syll_1	ba	point3	262.965
s_child_08	AMR	AMR_ba	a_children	syll_1	ba	point3	262.853
s_child_09	AMR	AMR_ba	a_children	syll_1	ba	point3	270.048
s_child_09	AMR	AMR_ba	a_children	syll_1	ba	point3	272.512
s_child_09	AMR	AMR_ba	a_children	syll_1	ba	point3	271.117
s_child_09	AMR	AMR_ba	a_children	syll_1	ba	point3	260.7
s_child_010	AMR	AMR_ba	a_children	syll_1	ba	point3	270.797
s_child_010	AMR	AMR_ba	a_children	syll_1	ba	point3	239.599
s_child_010	AMR	AMR_ba	a_children	syll_1	ba	point3	240.892
s_child_010	AMR	AMR_ba	a_children	syll_1	ba	point3	253.725
s_child_011	AMR	AMR_ba	a_children	syll_1	ba	point3	322.63
s_child_011	AMR	AMR_ba	a_children	syll_1	ba	point3	313.506
s_child_011	AMR	AMR_ba	a_children	syll_1	ba	point3	300.777
s_child_011	AMR	AMR_ba	a_children	syll_1	ba	point3	304.897
s_child_012	AMR	AMR_ba	a_children	syll_1	ba	point3	266.843
s_child_012	AMR	AMR_ba	a_children	syll_1	ba	point3	258.366
s_child_012	AMR	AMR_ba	a_children	syll_1	ba	point3	264.047
s_child_012	AMR	AMR_ba	a_children	syll_1	ba	point3	275.98
s_child_013	AMR	AMR_ba	a_children	syll_1	ba	point3	255.645
s_child_013	AMR	AMR_ba	a_children	syll_1	ba	point3	241.69
s_child_013	AMR	AMR_ba	a_children	syll_1	ba	point3	243.692
s_child_013	AMR	AMR_ba	a_children	syll_1	ba	point3	245.546
s_child_014	AMR	AMR_ba	a_children	syll_1	ba	point3	231.566
s_child_014	AMR	AMR_ba	a_children	syll_1	ba	point3	225.672
s_child_014	AMR	AMR_ba	a_children	syll_1	ba	point3	281.243
s_child_014	AMR	AMR_ba	a_children	syll_1	ba	point3	309.15
s_child_015	AMR	AMR_ba	a_children	syll_1	ba	point3	243.797
s_child_015	AMR	AMR_ba	a_children	syll_1	ba	point3	223.82
s_child_015	AMR	AMR_ba	a_children	syll_1	ba	point3	222.292
s_child_015	AMR	AMR_ba	a_children	syll_1	ba	point3	220.296
s_child_016	AMR	AMR_ba	a_children	syll_1	ba	point3	232.198
s_child_016	AMR	AMR_ba	a_children	syll_1	ba	point3	223.969
s_child_016	AMR	AMR_ba	a_children	syll_1	ba	point3	226.18
s_child_016	AMR	AMR_ba	a_children	syll_1	ba	point3	231.801
s_child_017	AMR	AMR_ba	a_children	syll_1	ba	point3	249.466
s_child_017	AMR	AMR_ba	a_children	syll_1	ba	point3	251.817
s_child_017	AMR	AMR_ba	a_children	syll_1	ba	point3	225.824
s_child_017	AMR	AMR_ba	a_children	syll_1	ba	point3	225.767
s_child_01	AMR	AMR_de	a_children	syll_2	de	point5	293.082
s_child_01	AMR	AMR_de	a_children	syll_2	de	point5	286.424
s_child_01	AMR	AMR_de	a_children	syll_2	de	point5	284.639
s_child_01	AMR	AMR_de	a_children	syll_2	de	point5	288.377
s_child_02	AMR	AMR_de	a_children	syll_2	de	point5	229.902
s_child_02	AMR	AMR_de	a_children	syll_2	de	point5	222.266
s_child_02	AMR	AMR_de	a_children	syll_2	de	point5	221.914
s_child_02	AMR	AMR_de	a_children	syll_2	de	point5	186.143
s_child_03	AMR	AMR_de	a_children	syll_2	de	point5	264.954
s_child_03	AMR	AMR_de	a_children	syll_2	de	point5	272.026
s_child_03	AMR	AMR_de	a_children	syll_2	de	point5	266.126
s_child_03	AMR	AMR_de	a_children	syll_2	de	point5	267.957
s_child_04	AMR	AMR_de	a_children	syll_2	de	point5	220.811
s_child_04	AMR	AMR_de	a_children	syll_2	de	point5	226.515
s_child_04	AMR	AMR_de	a_children	syll_2	de	point5	219.269
s_child_04	AMR	AMR_de	a_children	syll_2	de	point5	222.382
s_child_05	AMR	AMR_de	a_children	syll_2	de	point5	247.302
s_child_05	AMR	AMR_de	a_children	syll_2	de	point5	243.734
s_child_05	AMR	AMR_de	a_children	syll_2	de	point5	239.185
s_child_05	AMR	AMR_de	a_children	syll_2	de	point5	245.883
s_child_06	AMR	AMR_de	a_children	syll_2	de	point5	265.409
s_child_06	AMR	AMR_de	a_children	syll_2	de	point5	263.335
s_child_06	AMR	AMR_de	a_children	syll_2	de	point5	272.2
s_child_06	AMR	AMR_de	a_children	syll_2	de	point5	270.063
s_child_07	AMR	AMR_de	a_children	syll_2	de	point5	243.081
s_child_07	AMR	AMR_de	a_children	syll_2	de	point5	243.483
s_child_07	AMR	AMR_de	a_children	syll_2	de	point5	239.993
s_child_07	AMR	AMR_de	a_children	syll_2	de	point5	243.118
s_child_08	AMR	AMR_de	a_children	syll_2	de	point5	275.573
s_child_08	AMR	AMR_de	a_children	syll_2	de	point5	276.372
s_child_08	AMR	AMR_de	a_children	syll_2	de	point5	279.894
s_child_08	AMR	AMR_de	a_children	syll_2	de	point5	274.486
s_child_09	AMR	AMR_de	a_children	syll_2	de	point5	286.771
s_child_09	AMR	AMR_de	a_children	syll_2	de	point5	280.309
s_child_09	AMR	AMR_de	a_children	syll_2	de	point5	284.865
s_child_09	AMR	AMR_de	a_children	syll_2	de	point5	280.644
s_child_010	AMR	AMR_de	a_children	syll_2	de	point5	287.182
s_child_010	AMR	AMR_de	a_children	syll_2	de	point5	286.256
s_child_010	AMR	AMR_de	a_children	syll_2	de	point5	289.925
s_child_010	AMR	AMR_de	a_children	syll_2	de	point5	283.777
s_child_011	AMR	AMR_de	a_children	syll_2	de	point5	350.974
s_child_011	AMR	AMR_de	a_children	syll_2	de	point5	339.212
s_child_011	AMR	AMR_de	a_children	syll_2	de	point5	344.364
s_child_011	AMR	AMR_de	a_children	syll_2	de	point5	328.779
s_child_012	AMR	AMR_de	a_children	syll_2	de	point5	260.717
s_child_012	AMR	AMR_de	a_children	syll_2	de	point5	262.075
s_child_012	AMR	AMR_de	a_children	syll_2	de	point5	261.219
s_child_012	AMR	AMR_de	a_children	syll_2	de	point5	261.282
s_child_013	AMR	AMR_de	a_children	syll_2	de	point5	243.798
s_child_013	AMR	AMR_de	a_children	syll_2	de	point5	234.895
s_child_013	AMR	AMR_de	a_children	syll_2	de	point5	236.875
s_child_013	AMR	AMR_de	a_children	syll_2	de	point5	250.802
s_child_014	AMR	AMR_de	a_children	syll_2	de	point5	244.784
s_child_014	AMR	AMR_de	a_children	syll_2	de	point5	231.186
s_child_014	AMR	AMR_de	a_children	syll_2	de	point5	230.949
s_child_014	AMR	AMR_de	a_children	syll_2	de	point5	228.599
s_child_015	AMR	AMR_de	a_children	syll_2	de	point5	233.166
s_child_015	AMR	AMR_de	a_children	syll_2	de	point5	243.34
s_child_015	AMR	AMR_de	a_children	syll_2	de	point5	242.229
s_child_015	AMR	AMR_de	a_children	syll_2	de	point5	235.779
s_child_016	AMR	AMR_de	a_children	syll_2	de	point5	246.841
s_child_016	AMR	AMR_de	a_children	syll_2	de	point5	246.393
s_child_016	AMR	AMR_de	a_children	syll_2	de	point5	237.636
s_child_016	AMR	AMR_de	a_children	syll_2	de	point5	245.958
s_child_017	AMR	AMR_de	a_children	syll_2	de	point5	271.056
s_child_017	AMR	AMR_de	a_children	syll_2	de	point5	274.839
s_child_017	AMR	AMR_de	a_children	syll_2	de	point5	273.011
s_child_017	AMR	AMR_de	a_children	syll_2	de	point5	275.37
s_child_01	AMR	AMR_go	a_children	syll_3	go	point4	274.091
s_child_01	AMR	AMR_go	a_children	syll_3	go	point4	275.309
s_child_01	AMR	AMR_go	a_children	syll_3	go	point4	252.913
s_child_01	AMR	AMR_go	a_children	syll_3	go	point4	272.759
s_child_02	AMR	AMR_go	a_children	syll_3	go	point4	233.893
s_child_02	AMR	AMR_go	a_children	syll_3	go	point4	227.7
s_child_02	AMR	AMR_go	a_children	syll_3	go	point4	227.536
s_child_02	AMR	AMR_go	a_children	syll_3	go	point4	227.489
s_child_03	AMR	AMR_go	a_children	syll_3	go	point4	264.537
s_child_03	AMR	AMR_go	a_children	syll_3	go	point4	260.859
s_child_03	AMR	AMR_go	a_children	syll_3	go	point4	258.188
s_child_03	AMR	AMR_go	a_children	syll_3	go	point4	268.304
s_child_04	AMR	AMR_go	a_children	syll_3	go	point4	216.771
s_child_04	AMR	AMR_go	a_children	syll_3	go	point4	224.338
s_child_04	AMR	AMR_go	a_children	syll_3	go	point4	212.809
s_child_04	AMR	AMR_go	a_children	syll_3	go	point4	217.332
s_child_05	AMR	AMR_go	a_children	syll_3	go	point4	237.343
s_child_05	AMR	AMR_go	a_children	syll_3	go	point4	236.555
s_child_05	AMR	AMR_go	a_children	syll_3	go	point4	236.485
s_child_05	AMR	AMR_go	a_children	syll_3	go	point4	234.63
s_child_06	AMR	AMR_go	a_children	syll_3	go	point4	271.031
s_child_06	AMR	AMR_go	a_children	syll_3	go	point4	267.897
s_child_06	AMR	AMR_go	a_children	syll_3	go	point4	267.001
s_child_06	AMR	AMR_go	a_children	syll_3	go	point4	275.266
s_child_07	AMR	AMR_go	a_children	syll_3	go	point4	254.899
s_child_07	AMR	AMR_go	a_children	syll_3	go	point4	250.446
s_child_07	AMR	AMR_go	a_children	syll_3	go	point4	269.13
s_child_07	AMR	AMR_go	a_children	syll_3	go	point4	248.871
s_child_08	AMR	AMR_go	a_children	syll_3	go	point4	288.499
s_child_08	AMR	AMR_go	a_children	syll_3	go	point4	282.953
s_child_08	AMR	AMR_go	a_children	syll_3	go	point4	287.933
s_child_08	AMR	AMR_go	a_children	syll_3	go	point4	286.022
s_child_09	AMR	AMR_go	a_children	syll_3	go	point4	301.622
s_child_09	AMR	AMR_go	a_children	syll_3	go	point4	282.787
s_child_09	AMR	AMR_go	a_children	syll_3	go	point4	281.027
s_child_09	AMR	AMR_go	a_children	syll_3	go	point4	282.563
s_child_010	AMR	AMR_go	a_children	syll_3	go	point4	294.191
s_child_010	AMR	AMR_go	a_children	syll_3	go	point4	287.868
s_child_010	AMR	AMR_go	a_children	syll_3	go	point4	282.233
s_child_010	AMR	AMR_go	a_children	syll_3	go	point4	296.578
s_child_011	AMR	AMR_go	a_children	syll_3	go	point4	312.487
s_child_011	AMR	AMR_go	a_children	syll_3	go	point4	327.857
s_child_011	AMR	AMR_go	a_children	syll_3	go	point4	327.059
s_child_011	AMR	AMR_go	a_children	syll_3	go	point4	320.488
s_child_012	AMR	AMR_go	a_children	syll_3	go	point4	271.699
s_child_012	AMR	AMR_go	a_children	syll_3	go	point4	257.44
s_child_012	AMR	AMR_go	a_children	syll_3	go	point4	266.487
s_child_012	AMR	AMR_go	a_children	syll_3	go	point4	261.284
s_child_013	AMR	AMR_go	a_children	syll_3	go	point4	255.554
s_child_013	AMR	AMR_go	a_children	syll_3	go	point4	258.04
s_child_013	AMR	AMR_go	a_children	syll_3	go	point4	255.505
s_child_013	AMR	AMR_go	a_children	syll_3	go	point4	278.806
s_child_014	AMR	AMR_go	a_children	syll_3	go	point4	243.915
s_child_014	AMR	AMR_go	a_children	syll_3	go	point4	239.011
s_child_014	AMR	AMR_go	a_children	syll_3	go	point4	250.414
s_child_014	AMR	AMR_go	a_children	syll_3	go	point4	262.675
s_child_015	AMR	AMR_go	a_children	syll_3	go	point4	245.551
s_child_015	AMR	AMR_go	a_children	syll_3	go	point4	237.625
s_child_015	AMR	AMR_go	a_children	syll_3	go	point4	234.003
s_child_015	AMR	AMR_go	a_children	syll_3	go	point4	238.284
s_child_016	AMR	AMR_go	a_children	syll_3	go	point4	237.195
s_child_016	AMR	AMR_go	a_children	syll_3	go	point4	231.754
s_child_016	AMR	AMR_go	a_children	syll_3	go	point4	235.89
s_child_016	AMR	AMR_go	a_children	syll_3	go	point4	237.23
s_child_017	AMR	AMR_go	a_children	syll_3	go	point4	276.694
s_child_017	AMR	AMR_go	a_children	syll_3	go	point4	271.52
s_child_017	AMR	AMR_go	a_children	syll_3	go	point4	261.89
s_child_017	AMR	AMR_go	a_children	syll_3	go	point4	266.437
s_child_01	SMR	SMR	a_children	syll_1	ba	point6	240.246
s_child_01	SMR	SMR	a_children	syll_1	ba	point6	238.625
s_child_01	SMR	SMR	a_children	syll_1	ba	point6	224.934
s_child_01	SMR	SMR	a_children	syll_1	ba	point6	224.489
s_child_02	SMR	SMR	a_children	syll_1	ba	point6	234.073
s_child_02	SMR	SMR	a_children	syll_1	ba	point6	164.43
s_child_02	SMR	SMR	a_children	syll_1	ba	point6	215.952
s_child_02	SMR	SMR	a_children	syll_1	ba	point6	226.498
s_child_03	SMR	SMR	a_children	syll_1	ba	point6	274.059
s_child_03	SMR	SMR	a_children	syll_1	ba	point6	266.787
s_child_03	SMR	SMR	a_children	syll_1	ba	point6	266.414
s_child_03	SMR	SMR	a_children	syll_1	ba	point6	265.376
s_child_04	SMR	SMR	a_children	syll_1	ba	point6	228.095
s_child_04	SMR	SMR	a_children	syll_1	ba	point6	220.21
s_child_04	SMR	SMR	a_children	syll_1	ba	point6	217.411
s_child_04	SMR	SMR	a_children	syll_1	ba	point6	195.745
s_child_05	SMR	SMR	a_children	syll_1	ba	point6	241.912
s_child_05	SMR	SMR	a_children	syll_1	ba	point6	237.203
s_child_05	SMR	SMR	a_children	syll_1	ba	point6	235.691
s_child_05	SMR	SMR	a_children	syll_1	ba	point6	231.595
s_child_06	SMR	SMR	a_children	syll_1	ba	point6	296.022
s_child_06	SMR	SMR	a_children	syll_1	ba	point6	271.608
s_child_06	SMR	SMR	a_children	syll_1	ba	point6	262.312
s_child_06	SMR	SMR	a_children	syll_1	ba	point6	268.429
s_child_07	SMR	SMR	a_children	syll_1	ba	point6	260.086
s_child_07	SMR	SMR	a_children	syll_1	ba	point6	253.298
s_child_07	SMR	SMR	a_children	syll_1	ba	point6	254.245
s_child_07	SMR	SMR	a_children	syll_1	ba	point6	249.917
s_child_08	SMR	SMR	a_children	syll_1	ba	point6	272.541
s_child_08	SMR	SMR	a_children	syll_1	ba	point6	276.06
s_child_08	SMR	SMR	a_children	syll_1	ba	point6	270.285
s_child_08	SMR	SMR	a_children	syll_1	ba	point6	259.398
s_child_09	SMR	SMR	a_children	syll_1	ba	point6	289.272
s_child_09	SMR	SMR	a_children	syll_1	ba	point6	277.274
s_child_09	SMR	SMR	a_children	syll_1	ba	point6	272.335
s_child_09	SMR	SMR	a_children	syll_1	ba	point6	271.244
s_child_010	SMR	SMR	a_children	syll_1	ba	point6	272.882
s_child_010	SMR	SMR	a_children	syll_1	ba	point6	278.306
s_child_010	SMR	SMR	a_children	syll_1	ba	point6	277.783
s_child_010	SMR	SMR	a_children	syll_1	ba	point6	268.616
s_child_011	SMR	SMR	a_children	syll_1	ba	point6	359.501
s_child_011	SMR	SMR	a_children	syll_1	ba	point6	362.202
s_child_011	SMR	SMR	a_children	syll_1	ba	point6	341.629
s_child_011	SMR	SMR	a_children	syll_1	ba	point6	334.433
s_child_012	SMR	SMR	a_children	syll_1	ba	point6	259.772
s_child_012	SMR	SMR	a_children	syll_1	ba	point6	252.798
s_child_012	SMR	SMR	a_children	syll_1	ba	point6	258.049
s_child_012	SMR	SMR	a_children	syll_1	ba	point6	245.714
s_child_013	SMR	SMR	a_children	syll_1	ba	point6	255.556
s_child_013	SMR	SMR	a_children	syll_1	ba	point6	270.921
s_child_013	SMR	SMR	a_children	syll_1	ba	point6	244.45
s_child_013	SMR	SMR	a_children	syll_1	ba	point6	250.452
s_child_014	SMR	SMR	a_children	syll_1	ba	point6	252.13
s_child_014	SMR	SMR	a_children	syll_1	ba	point6	236.606
s_child_014	SMR	SMR	a_children	syll_1	ba	point6	245.892
s_child_014	SMR	SMR	a_children	syll_1	ba	point6	242.688
s_child_015	SMR	SMR	a_children	syll_1	ba	point6	234.897
s_child_015	SMR	SMR	a_children	syll_1	ba	point6	238.727
s_child_015	SMR	SMR	a_children	syll_1	ba	point6	236.691
s_child_015	SMR	SMR	a_children	syll_1	ba	point6	229.853
s_child_016	SMR	SMR	a_children	syll_1	ba	point6	230.546
s_child_016	SMR	SMR	a_children	syll_1	ba	point6	230.768
s_child_016	SMR	SMR	a_children	syll_1	ba	point6	237.84
s_child_016	SMR	SMR	a_children	syll_1	ba	point6	228.304
s_child_017	SMR	SMR	a_children	syll_1	ba	point6	277.52
s_child_017	SMR	SMR	a_children	syll_1	ba	point6	258.955
s_child_017	SMR	SMR	a_children	syll_1	ba	point6	251.975
s_child_017	SMR	SMR	a_children	syll_1	ba	point6	244.452
s_child_01	SMR	SMR	a_children	syll_2	de	point5	236.955
s_child_01	SMR	SMR	a_children	syll_2	de	point5	231.273
s_child_01	SMR	SMR	a_children	syll_2	de	point5	231.648
s_child_01	SMR	SMR	a_children	syll_2	de	point5	216.828
s_child_02	SMR	SMR	a_children	syll_2	de	point5	229.588
s_child_02	SMR	SMR	a_children	syll_2	de	point5	106.805
s_child_02	SMR	SMR	a_children	syll_2	de	point5	232.265
s_child_02	SMR	SMR	a_children	syll_2	de	point5	243.503
s_child_03	SMR	SMR	a_children	syll_2	de	point5	274.338
s_child_03	SMR	SMR	a_children	syll_2	de	point5	274.959
s_child_03	SMR	SMR	a_children	syll_2	de	point5	271.848
s_child_03	SMR	SMR	a_children	syll_2	de	point5	274.341
s_child_04	SMR	SMR	a_children	syll_2	de	point5	230.658
s_child_04	SMR	SMR	a_children	syll_2	de	point5	229.902
s_child_04	SMR	SMR	a_children	syll_2	de	point5	220.179
s_child_04	SMR	SMR	a_children	syll_2	de	point5	203.291
s_child_05	SMR	SMR	a_children	syll_2	de	point5	242.966
s_child_05	SMR	SMR	a_children	syll_2	de	point5	237.705
s_child_05	SMR	SMR	a_children	syll_2	de	point5	237.32
s_child_05	SMR	SMR	a_children	syll_2	de	point5	234.845
s_child_06	SMR	SMR	a_children	syll_2	de	point5	268.743
s_child_06	SMR	SMR	a_children	syll_2	de	point5	267.332
s_child_06	SMR	SMR	a_children	syll_2	de	point5	265.959
s_child_06	SMR	SMR	a_children	syll_2	de	point5	272.883
s_child_07	SMR	SMR	a_children	syll_2	de	point5	216.203
s_child_07	SMR	SMR	a_children	syll_2	de	point5	254.828
s_child_07	SMR	SMR	a_children	syll_2	de	point5	256.307
s_child_07	SMR	SMR	a_children	syll_2	de	point5	255.767
s_child_08	SMR	SMR	a_children	syll_2	de	point5	273.726
s_child_08	SMR	SMR	a_children	syll_2	de	point5	278.443
s_child_08	SMR	SMR	a_children	syll_2	de	point5	275.88
s_child_08	SMR	SMR	a_children	syll_2	de	point5	182.663
s_child_09	SMR	SMR	a_children	syll_2	de	point5	310.491
s_child_09	SMR	SMR	a_children	syll_2	de	point5	304.15
s_child_09	SMR	SMR	a_children	syll_2	de	point5	97.4605
s_child_09	SMR	SMR	a_children	syll_2	de	point5	288.586
s_child_010	SMR	SMR	a_children	syll_2	de	point5	283.239
s_child_010	SMR	SMR	a_children	syll_2	de	point5	286.305
s_child_010	SMR	SMR	a_children	syll_2	de	point5	265.397
s_child_010	SMR	SMR	a_children	syll_2	de	point5	268.455
s_child_011	SMR	SMR	a_children	syll_2	de	point5	359.591
s_child_011	SMR	SMR	a_children	syll_2	de	point5	331.955
s_child_011	SMR	SMR	a_children	syll_2	de	point5	351.586
s_child_011	SMR	SMR	a_children	syll_2	de	point5	324.275
s_child_012	SMR	SMR	a_children	syll_2	de	point5	258.372
s_child_012	SMR	SMR	a_children	syll_2	de	point5	254.28
s_child_012	SMR	SMR	a_children	syll_2	de	point5	254.777
s_child_012	SMR	SMR	a_children	syll_2	de	point5	250.571
s_child_013	SMR	SMR	a_children	syll_2	de	point5	265.128
s_child_013	SMR	SMR	a_children	syll_2	de	point5	258.685
s_child_013	SMR	SMR	a_children	syll_2	de	point5	260.521
s_child_013	SMR	SMR	a_children	syll_2	de	point5	254.814
s_child_014	SMR	SMR	a_children	syll_2	de	point5	600.875
s_child_014	SMR	SMR	a_children	syll_2	de	point5	239.947
s_child_014	SMR	SMR	a_children	syll_2	de	point5	243.812
s_child_014	SMR	SMR	a_children	syll_2	de	point5	244.979
s_child_015	SMR	SMR	a_children	syll_2	de	point5	244.541
s_child_015	SMR	SMR	a_children	syll_2	de	point5	247.16
s_child_015	SMR	SMR	a_children	syll_2	de	point5	235.28
s_child_015	SMR	SMR	a_children	syll_2	de	point5	232.083
s_child_016	SMR	SMR	a_children	syll_2	de	point5	232.008
s_child_016	SMR	SMR	a_children	syll_2	de	point5	235.728
s_child_016	SMR	SMR	a_children	syll_2	de	point5	237.487
s_child_016	SMR	SMR	a_children	syll_2	de	point5	230.543
s_child_017	SMR	SMR	a_children	syll_2	de	point5	275.119
s_child_017	SMR	SMR	a_children	syll_2	de	point5	264.28
s_child_017	SMR	SMR	a_children	syll_2	de	point5	257.157
s_child_017	SMR	SMR	a_children	syll_2	de	point5	252.023
s_child_01	SMR	SMR	a_children	syll_3	go	point3	213.783
s_child_01	SMR	SMR	a_children	syll_3	go	point3	222.519
s_child_01	SMR	SMR	a_children	syll_3	go	point3	235.399
s_child_01	SMR	SMR	a_children	syll_3	go	point3	229.32
s_child_02	SMR	SMR	a_children	syll_3	go	point3	228.73
s_child_02	SMR	SMR	a_children	syll_3	go	point3	225.845
s_child_02	SMR	SMR	a_children	syll_3	go	point3	229.424
s_child_02	SMR	SMR	a_children	syll_3	go	point3	236.45
s_child_03	SMR	SMR	a_children	syll_3	go	point3	277.949
s_child_03	SMR	SMR	a_children	syll_3	go	point3	281.226
s_child_03	SMR	SMR	a_children	syll_3	go	point3	276.002
s_child_03	SMR	SMR	a_children	syll_3	go	point3	276.217
s_child_04	SMR	SMR	a_children	syll_3	go	point3	189.279
s_child_04	SMR	SMR	a_children	syll_3	go	point3	202.209
s_child_04	SMR	SMR	a_children	syll_3	go	point3	193.616
s_child_04	SMR	SMR	a_children	syll_3	go	point3	185.962
s_child_05	SMR	SMR	a_children	syll_3	go	point3	238.091
s_child_05	SMR	SMR	a_children	syll_3	go	point3	238.103
s_child_05	SMR	SMR	a_children	syll_3	go	point3	235.274
s_child_05	SMR	SMR	a_children	syll_3	go	point3	230.176
s_child_06	SMR	SMR	a_children	syll_3	go	point3	292.662
s_child_06	SMR	SMR	a_children	syll_3	go	point3	278.075
s_child_06	SMR	SMR	a_children	syll_3	go	point3	301.864
s_child_06	SMR	SMR	a_children	syll_3	go	point3	293.89
s_child_07	SMR	SMR	a_children	syll_3	go	point3	248.087
s_child_07	SMR	SMR	a_children	syll_3	go	point3	238.359
s_child_07	SMR	SMR	a_children	syll_3	go	point3	255.3
s_child_07	SMR	SMR	a_children	syll_3	go	point3	276.101
s_child_08	SMR	SMR	a_children	syll_3	go	point3	249.847
s_child_08	SMR	SMR	a_children	syll_3	go	point3	252.104
s_child_08	SMR	SMR	a_children	syll_3	go	point3	269.31
s_child_08	SMR	SMR	a_children	syll_3	go	point3	275.95
s_child_09	SMR	SMR	a_children	syll_3	go	point3	313.955
s_child_09	SMR	SMR	a_children	syll_3	go	point3	281.471
s_child_09	SMR	SMR	a_children	syll_3	go	point3	266.905
s_child_09	SMR	SMR	a_children	syll_3	go	point3	407.211
s_child_010	SMR	SMR	a_children	syll_3	go	point3	274.514
s_child_010	SMR	SMR	a_children	syll_3	go	point3	288.208
s_child_010	SMR	SMR	a_children	syll_3	go	point3	275.835
s_child_010	SMR	SMR	a_children	syll_3	go	point3	299.424
s_child_011	SMR	SMR	a_children	syll_3	go	point3	290.366
s_child_011	SMR	SMR	a_children	syll_3	go	point3	292.193
s_child_011	SMR	SMR	a_children	syll_3	go	point3	302.038
s_child_011	SMR	SMR	a_children	syll_3	go	point3	283.303
s_child_012	SMR	SMR	a_children	syll_3	go	point3	268.466
s_child_012	SMR	SMR	a_children	syll_3	go	point3	281.653
s_child_012	SMR	SMR	a_children	syll_3	go	point3	275.1
s_child_012	SMR	SMR	a_children	syll_3	go	point3	261.017
s_child_013	SMR	SMR	a_children	syll_3	go	point3	247.406
s_child_013	SMR	SMR	a_children	syll_3	go	point3	273.773
s_child_013	SMR	SMR	a_children	syll_3	go	point3	298.175
s_child_013	SMR	SMR	a_children	syll_3	go	point3	273.98
s_child_014	SMR	SMR	a_children	syll_3	go	point3	395.464
s_child_014	SMR	SMR	a_children	syll_3	go	point3	318.866
s_child_014	SMR	SMR	a_children	syll_3	go	point3	340.691
s_child_014	SMR	SMR	a_children	syll_3	go	point3	345.22
s_child_015	SMR	SMR	a_children	syll_3	go	point3	239.496
s_child_015	SMR	SMR	a_children	syll_3	go	point3	225.279
s_child_015	SMR	SMR	a_children	syll_3	go	point3	230.726
s_child_015	SMR	SMR	a_children	syll_3	go	point3	231.931
s_child_016	SMR	SMR	a_children	syll_3	go	point3	242.138
s_child_016	SMR	SMR	a_children	syll_3	go	point3	223.297
s_child_016	SMR	SMR	a_children	syll_3	go	point3	221.786
s_child_016	SMR	SMR	a_children	syll_3	go	point3	353.493
s_child_017	SMR	SMR	a_children	syll_3	go	point3	253.459
s_child_017	SMR	SMR	a_children	syll_3	go	point3	331.804
s_child_017	SMR	SMR	a_children	syll_3	go	point3	263.352
s_child_017	SMR	SMR	a_children	syll_3	go	point3	250.723
s_ado_01	AMR	AMR_ba	b_adolescents	syll_1	ba	point2	110.594
s_ado_01	AMR	AMR_ba	b_adolescents	syll_1	ba	point2	114.588
s_ado_01	AMR	AMR_ba	b_adolescents	syll_1	ba	point2	112.746
s_ado_01	AMR	AMR_ba	b_adolescents	syll_1	ba	point2	109.997
s_ado_02	AMR	AMR_ba	b_adolescents	syll_1	ba	point2	197.334
s_ado_02	AMR	AMR_ba	b_adolescents	syll_1	ba	point2	187.03
s_ado_02	AMR	AMR_ba	b_adolescents	syll_1	ba	point2	182.607
s_ado_02	AMR	AMR_ba	b_adolescents	syll_1	ba	point2	180.608
s_ado_03	AMR	AMR_ba	b_adolescents	syll_1	ba	point2	106.996
s_ado_03	AMR	AMR_ba	b_adolescents	syll_1	ba	point2	101.623
s_ado_03	AMR	AMR_ba	b_adolescents	syll_1	ba	point2	110.253
s_ado_03	AMR	AMR_ba	b_adolescents	syll_1	ba	point2	122.375
s_ado_04	AMR	AMR_ba	b_adolescents	syll_1	ba	point2	148.062
s_ado_04	AMR	AMR_ba	b_adolescents	syll_1	ba	point2	142.11
s_ado_04	AMR	AMR_ba	b_adolescents	syll_1	ba	point2	141.775
s_ado_04	AMR	AMR_ba	b_adolescents	syll_1	ba	point2	148.02
s_ado_05	AMR	AMR_ba	b_adolescents	syll_1	ba	point2	198.199
s_ado_05	AMR	AMR_ba	b_adolescents	syll_1	ba	point2	97.0988
s_ado_05	AMR	AMR_ba	b_adolescents	syll_1	ba	point2	116.565
s_ado_05	AMR	AMR_ba	b_adolescents	syll_1	ba	point2	195.516
s_ado_06	AMR	AMR_ba	b_adolescents	syll_1	ba	point2	106.441
s_ado_06	AMR	AMR_ba	b_adolescents	syll_1	ba	point2	101.518
s_ado_06	AMR	AMR_ba	b_adolescents	syll_1	ba	point2	97.1366
s_ado_06	AMR	AMR_ba	b_adolescents	syll_1	ba	point2	100.567
s_ado_07	AMR	AMR_ba	b_adolescents	syll_1	ba	point2	114.542
s_ado_07	AMR	AMR_ba	b_adolescents	syll_1	ba	point2	219.123
s_ado_07	AMR	AMR_ba	b_adolescents	syll_1	ba	point2	222.116
s_ado_07	AMR	AMR_ba	b_adolescents	syll_1	ba	point2	221.287
s_ado_08	AMR	AMR_ba	b_adolescents	syll_1	ba	point2	215.215
s_ado_08	AMR	AMR_ba	b_adolescents	syll_1	ba	point2	242.418
s_ado_08	AMR	AMR_ba	b_adolescents	syll_1	ba	point2	238.869
s_ado_08	AMR	AMR_ba	b_adolescents	syll_1	ba	point2	240.443
s_ado_09	AMR	AMR_ba	b_adolescents	syll_1	ba	point2	99.8938
s_ado_09	AMR	AMR_ba	b_adolescents	syll_1	ba	point2	95.3046
s_ado_09	AMR	AMR_ba	b_adolescents	syll_1	ba	point2	95.2315
s_ado_09	AMR	AMR_ba	b_adolescents	syll_1	ba	point2	95.6345
s_ado_010	AMR	AMR_ba	b_adolescents	syll_1	ba	point2	133.227
s_ado_010	AMR	AMR_ba	b_adolescents	syll_1	ba	point2	140.822
s_ado_010	AMR	AMR_ba	b_adolescents	syll_1	ba	point2	133.081
s_ado_010	AMR	AMR_ba	b_adolescents	syll_1	ba	point2	138.925
s_ado_011	AMR	AMR_ba	b_adolescents	syll_1	ba	point2	101.75
s_ado_011	AMR	AMR_ba	b_adolescents	syll_1	ba	point2	95.6464
s_ado_011	AMR	AMR_ba	b_adolescents	syll_1	ba	point2	92.6387
s_ado_011	AMR	AMR_ba	b_adolescents	syll_1	ba	point2	131.991
s_ado_012	AMR	AMR_ba	b_adolescents	syll_1	ba	point2	271.098
s_ado_012	AMR	AMR_ba	b_adolescents	syll_1	ba	point2	135.715
s_ado_012	AMR	AMR_ba	b_adolescents	syll_1	ba	point2	264.518
s_ado_012	AMR	AMR_ba	b_adolescents	syll_1	ba	point2	262.808
s_ado_013	AMR	AMR_ba	b_adolescents	syll_1	ba	point2	205.982
s_ado_013	AMR	AMR_ba	b_adolescents	syll_1	ba	point2	104.934
s_ado_013	AMR	AMR_ba	b_adolescents	syll_1	ba	point2	106.293
s_ado_013	AMR	AMR_ba	b_adolescents	syll_1	ba	point2	107.19
s_ado_014	AMR	AMR_ba	b_adolescents	syll_1	ba	point2	243.984
s_ado_014	AMR	AMR_ba	b_adolescents	syll_1	ba	point2	247.398
s_ado_014	AMR	AMR_ba	b_adolescents	syll_1	ba	point2	237.891
s_ado_014	AMR	AMR_ba	b_adolescents	syll_1	ba	point2	247.736
s_ado_015	AMR	AMR_ba	b_adolescents	syll_1	ba	point2	105.691
s_ado_015	AMR	AMR_ba	b_adolescents	syll_1	ba	point2	103.637
s_ado_015	AMR	AMR_ba	b_adolescents	syll_1	ba	point2	102.934
s_ado_015	AMR	AMR_ba	b_adolescents	syll_1	ba	point2	103.427
s_ado_016	AMR	AMR_ba	b_adolescents	syll_1	ba	point2	147.261
s_ado_016	AMR	AMR_ba	b_adolescents	syll_1	ba	point2	121.323
s_ado_016	AMR	AMR_ba	b_adolescents	syll_1	ba	point2	124.042
s_ado_016	AMR	AMR_ba	b_adolescents	syll_1	ba	point2	121.098
s_ado_017	AMR	AMR_ba	b_adolescents	syll_1	ba	point2	252.939
s_ado_017	AMR	AMR_ba	b_adolescents	syll_1	ba	point2	257.659
s_ado_017	AMR	AMR_ba	b_adolescents	syll_1	ba	point2	237.288
s_ado_017	AMR	AMR_ba	b_adolescents	syll_1	ba	point2	268.403
s_ado_018	AMR	AMR_ba	b_adolescents	syll_1	ba	point2	215.416
s_ado_018	AMR	AMR_ba	b_adolescents	syll_1	ba	point2	189.659
s_ado_018	AMR	AMR_ba	b_adolescents	syll_1	ba	point2	182.827
s_ado_018	AMR	AMR_ba	b_adolescents	syll_1	ba	point2	181.278
s_ado_019	AMR	AMR_ba	b_adolescents	syll_1	ba	point2	253.918
s_ado_019	AMR	AMR_ba	b_adolescents	syll_1	ba	point2	231.517
s_ado_019	AMR	AMR_ba	b_adolescents	syll_1	ba	point2	241.478
s_ado_019	AMR	AMR_ba	b_adolescents	syll_1	ba	point2	269.971
s_ado_01	AMR	AMR_de	b_adolescents	syll_2	de	point3	123.056
s_ado_01	AMR	AMR_de	b_adolescents	syll_2	de	point3	118.364
s_ado_01	AMR	AMR_de	b_adolescents	syll_2	de	point3	122.117
s_ado_01	AMR	AMR_de	b_adolescents	syll_2	de	point3	121.571
s_ado_02	AMR	AMR_de	b_adolescents	syll_2	de	point3	192.684
s_ado_02	AMR	AMR_de	b_adolescents	syll_2	de	point3	187.607
s_ado_02	AMR	AMR_de	b_adolescents	syll_2	de	point3	185.065
s_ado_02	AMR	AMR_de	b_adolescents	syll_2	de	point3	188.16
s_ado_03	AMR	AMR_de	b_adolescents	syll_2	de	point3	109.122
s_ado_03	AMR	AMR_de	b_adolescents	syll_2	de	point3	106.518
s_ado_03	AMR	AMR_de	b_adolescents	syll_2	de	point3	121.459
s_ado_03	AMR	AMR_de	b_adolescents	syll_2	de	point3	88.2732
s_ado_04	AMR	AMR_de	b_adolescents	syll_2	de	point3	139.726
s_ado_04	AMR	AMR_de	b_adolescents	syll_2	de	point3	138.607
s_ado_04	AMR	AMR_de	b_adolescents	syll_2	de	point3	138.193
s_ado_04	AMR	AMR_de	b_adolescents	syll_2	de	point3	149.745
s_ado_05	AMR	AMR_de	b_adolescents	syll_2	de	point3	192.072
s_ado_05	AMR	AMR_de	b_adolescents	syll_2	de	point3	99.2652
s_ado_05	AMR	AMR_de	b_adolescents	syll_2	de	point3	176.472
s_ado_05	AMR	AMR_de	b_adolescents	syll_2	de	point3	198.19
s_ado_06	AMR	AMR_de	b_adolescents	syll_2	de	point3	100.792
s_ado_06	AMR	AMR_de	b_adolescents	syll_2	de	point3	96.9763
s_ado_06	AMR	AMR_de	b_adolescents	syll_2	de	point3	100.792
s_ado_06	AMR	AMR_de	b_adolescents	syll_2	de	point3	101.666
s_ado_07	AMR	AMR_de	b_adolescents	syll_2	de	point3	231.845
s_ado_07	AMR	AMR_de	b_adolescents	syll_2	de	point3	233.32
s_ado_07	AMR	AMR_de	b_adolescents	syll_2	de	point3	232.774
s_ado_07	AMR	AMR_de	b_adolescents	syll_2	de	point3	240.748
s_ado_08	AMR	AMR_de	b_adolescents	syll_2	de	point3	227.933
s_ado_08	AMR	AMR_de	b_adolescents	syll_2	de	point3	256.414
s_ado_08	AMR	AMR_de	b_adolescents	syll_2	de	point3	240.564
s_ado_08	AMR	AMR_de	b_adolescents	syll_2	de	point3	242.423
s_ado_09	AMR	AMR_de	b_adolescents	syll_2	de	point3	99.5599
s_ado_09	AMR	AMR_de	b_adolescents	syll_2	de	point3	99.5301
s_ado_09	AMR	AMR_de	b_adolescents	syll_2	de	point3	98.7921
s_ado_09	AMR	AMR_de	b_adolescents	syll_2	de	point3	99.2398
s_ado_010	AMR	AMR_de	b_adolescents	syll_2	de	point3	151.77
s_ado_010	AMR	AMR_de	b_adolescents	syll_2	de	point3	149.591
s_ado_010	AMR	AMR_de	b_adolescents	syll_2	de	point3	143.621
s_ado_010	AMR	AMR_de	b_adolescents	syll_2	de	point3	141.404
s_ado_011	AMR	AMR_de	b_adolescents	syll_2	de	point3	94.1222
s_ado_011	AMR	AMR_de	b_adolescents	syll_2	de	point3	92.756
s_ado_011	AMR	AMR_de	b_adolescents	syll_2	de	point3	92.3958
s_ado_011	AMR	AMR_de	b_adolescents	syll_2	de	point3	92.8832
s_ado_012	AMR	AMR_de	b_adolescents	syll_2	de	point3	268.595
s_ado_012	AMR	AMR_de	b_adolescents	syll_2	de	point3	274.71
s_ado_012	AMR	AMR_de	b_adolescents	syll_2	de	point3	274.174
s_ado_012	AMR	AMR_de	b_adolescents	syll_2	de	point3	269.076
s_ado_013	AMR	AMR_de	b_adolescents	syll_2	de	point3	115.372
s_ado_013	AMR	AMR_de	b_adolescents	syll_2	de	point3	117.751
s_ado_013	AMR	AMR_de	b_adolescents	syll_2	de	point3	118.479
s_ado_013	AMR	AMR_de	b_adolescents	syll_2	de	point3	120.019
s_ado_014	AMR	AMR_de	b_adolescents	syll_2	de	point3	245.4
s_ado_014	AMR	AMR_de	b_adolescents	syll_2	de	point3	247.894
s_ado_014	AMR	AMR_de	b_adolescents	syll_2	de	point3	246.291
s_ado_014	AMR	AMR_de	b_adolescents	syll_2	de	point3	249.063
s_ado_015	AMR	AMR_de	b_adolescents	syll_2	de	point3	112.616
s_ado_015	AMR	AMR_de	b_adolescents	syll_2	de	point3	107.738
s_ado_015	AMR	AMR_de	b_adolescents	syll_2	de	point3	109.947
s_ado_015	AMR	AMR_de	b_adolescents	syll_2	de	point3	111.396
s_ado_016	AMR	AMR_de	b_adolescents	syll_2	de	point3	130.769
s_ado_016	AMR	AMR_de	b_adolescents	syll_2	de	point3	126.693
s_ado_016	AMR	AMR_de	b_adolescents	syll_2	de	point3	126.007
s_ado_016	AMR	AMR_de	b_adolescents	syll_2	de	point3	127.808
s_ado_017	AMR	AMR_de	b_adolescents	syll_2	de	point3	285.115
s_ado_017	AMR	AMR_de	b_adolescents	syll_2	de	point3	312.201
s_ado_017	AMR	AMR_de	b_adolescents	syll_2	de	point3	293.081
s_ado_017	AMR	AMR_de	b_adolescents	syll_2	de	point3	250.827
s_ado_018	AMR	AMR_de	b_adolescents	syll_2	de	point3	208.298
s_ado_018	AMR	AMR_de	b_adolescents	syll_2	de	point3	195.435
s_ado_018	AMR	AMR_de	b_adolescents	syll_2	de	point3	202.691
s_ado_018	AMR	AMR_de	b_adolescents	syll_2	de	point3	185.774
s_ado_019	AMR	AMR_de	b_adolescents	syll_2	de	point3	238.452
s_ado_019	AMR	AMR_de	b_adolescents	syll_2	de	point3	231.97
s_ado_019	AMR	AMR_de	b_adolescents	syll_2	de	point3	241.64
s_ado_019	AMR	AMR_de	b_adolescents	syll_2	de	point3	240.8
s_ado_01	AMR	AMR_go	b_adolescents	syll_3	go	point3	123.994
s_ado_01	AMR	AMR_go	b_adolescents	syll_3	go	point3	120.804
s_ado_01	AMR	AMR_go	b_adolescents	syll_3	go	point3	122.745
s_ado_01	AMR	AMR_go	b_adolescents	syll_3	go	point3	118.198
s_ado_02	AMR	AMR_go	b_adolescents	syll_3	go	point3	190.25
s_ado_02	AMR	AMR_go	b_adolescents	syll_3	go	point3	190.992
s_ado_02	AMR	AMR_go	b_adolescents	syll_3	go	point3	188.565
s_ado_02	AMR	AMR_go	b_adolescents	syll_3	go	point3	117.733
s_ado_03	AMR	AMR_go	b_adolescents	syll_3	go	point3	110.09
s_ado_03	AMR	AMR_go	b_adolescents	syll_3	go	point3	112.619
s_ado_03	AMR	AMR_go	b_adolescents	syll_3	go	point3	110.84
s_ado_03	AMR	AMR_go	b_adolescents	syll_3	go	point3	113.185
s_ado_04	AMR	AMR_go	b_adolescents	syll_3	go	point3	140.16
s_ado_04	AMR	AMR_go	b_adolescents	syll_3	go	point3	138.353
s_ado_04	AMR	AMR_go	b_adolescents	syll_3	go	point3	134.203
s_ado_04	AMR	AMR_go	b_adolescents	syll_3	go	point3	143.754
s_ado_05	AMR	AMR_go	b_adolescents	syll_3	go	point3	189.168
s_ado_05	AMR	AMR_go	b_adolescents	syll_3	go	point3	188.932
s_ado_05	AMR	AMR_go	b_adolescents	syll_3	go	point3	199.297
s_ado_05	AMR	AMR_go	b_adolescents	syll_3	go	point3	188.852
s_ado_06	AMR	AMR_go	b_adolescents	syll_3	go	point3	94.5699
s_ado_06	AMR	AMR_go	b_adolescents	syll_3	go	point3	102.995
s_ado_06	AMR	AMR_go	b_adolescents	syll_3	go	point3	102.93
s_ado_06	AMR	AMR_go	b_adolescents	syll_3	go	point3	107.251
s_ado_07	AMR	AMR_go	b_adolescents	syll_3	go	point3	236.871
s_ado_07	AMR	AMR_go	b_adolescents	syll_3	go	point3	256.283
s_ado_07	AMR	AMR_go	b_adolescents	syll_3	go	point3	245.274
s_ado_07	AMR	AMR_go	b_adolescents	syll_3	go	point3	240.998
s_ado_08	AMR	AMR_go	b_adolescents	syll_3	go	point3	227.877
s_ado_08	AMR	AMR_go	b_adolescents	syll_3	go	point3	248.79
s_ado_08	AMR	AMR_go	b_adolescents	syll_3	go	point3	258.198
s_ado_08	AMR	AMR_go	b_adolescents	syll_3	go	point3	253.197
s_ado_09	AMR	AMR_go	b_adolescents	syll_3	go	point3	102.024
s_ado_09	AMR	AMR_go	b_adolescents	syll_3	go	point3	104.947
s_ado_09	AMR	AMR_go	b_adolescents	syll_3	go	point3	103.065
s_ado_09	AMR	AMR_go	b_adolescents	syll_3	go	point3	99.333
s_ado_010	AMR	AMR_go	b_adolescents	syll_3	go	point3	148.159
s_ado_010	AMR	AMR_go	b_adolescents	syll_3	go	point3	144.916
s_ado_010	AMR	AMR_go	b_adolescents	syll_3	go	point3	148.838
s_ado_010	AMR	AMR_go	b_adolescents	syll_3	go	point3	141.884
s_ado_011	AMR	AMR_go	b_adolescents	syll_3	go	point3	103.671
s_ado_011	AMR	AMR_go	b_adolescents	syll_3	go	point3	96.7067
s_ado_011	AMR	AMR_go	b_adolescents	syll_3	go	point3	95.8258
s_ado_011	AMR	AMR_go	b_adolescents	syll_3	go	point3	94.2307
s_ado_012	AMR	AMR_go	b_adolescents	syll_3	go	point3	289.283
s_ado_012	AMR	AMR_go	b_adolescents	syll_3	go	point3	263.091
s_ado_012	AMR	AMR_go	b_adolescents	syll_3	go	point3	269.806
s_ado_012	AMR	AMR_go	b_adolescents	syll_3	go	point3	278.824
s_ado_013	AMR	AMR_go	b_adolescents	syll_3	go	point3	115.016
s_ado_013	AMR	AMR_go	b_adolescents	syll_3	go	point3	118.072
s_ado_013	AMR	AMR_go	b_adolescents	syll_3	go	point3	115.466
s_ado_013	AMR	AMR_go	b_adolescents	syll_3	go	point3	120.384
s_ado_014	AMR	AMR_go	b_adolescents	syll_3	go	point3	261.332
s_ado_014	AMR	AMR_go	b_adolescents	syll_3	go	point3	269.077
s_ado_014	AMR	AMR_go	b_adolescents	syll_3	go	point3	262.139
s_ado_014	AMR	AMR_go	b_adolescents	syll_3	go	point3	262.123
s_ado_015	AMR	AMR_go	b_adolescents	syll_3	go	point3	110.542
s_ado_015	AMR	AMR_go	b_adolescents	syll_3	go	point3	107.94
s_ado_015	AMR	AMR_go	b_adolescents	syll_3	go	point3	370.835
s_ado_015	AMR	AMR_go	b_adolescents	syll_3	go	point3	104.947
s_ado_016	AMR	AMR_go	b_adolescents	syll_3	go	point3	131.06
s_ado_016	AMR	AMR_go	b_adolescents	syll_3	go	point3	129.691
s_ado_016	AMR	AMR_go	b_adolescents	syll_3	go	point3	132.76
s_ado_016	AMR	AMR_go	b_adolescents	syll_3	go	point3	131.154
s_ado_017	AMR	AMR_go	b_adolescents	syll_3	go	point3	251.604
s_ado_017	AMR	AMR_go	b_adolescents	syll_3	go	point3	248.146
s_ado_017	AMR	AMR_go	b_adolescents	syll_3	go	point3	252.481
s_ado_017	AMR	AMR_go	b_adolescents	syll_3	go	point3	240.744
s_ado_018	AMR	AMR_go	b_adolescents	syll_3	go	point3	193.222
s_ado_018	AMR	AMR_go	b_adolescents	syll_3	go	point3	207.561
s_ado_018	AMR	AMR_go	b_adolescents	syll_3	go	point3	191.412
s_ado_018	AMR	AMR_go	b_adolescents	syll_3	go	point3	196.428
s_ado_019	AMR	AMR_go	b_adolescents	syll_3	go	point3	243.614
s_ado_019	AMR	AMR_go	b_adolescents	syll_3	go	point3	226.972
s_ado_019	AMR	AMR_go	b_adolescents	syll_3	go	point3	272.227
s_ado_019	AMR	AMR_go	b_adolescents	syll_3	go	point3	244.74
s_ado_01	SMR	SMR	b_adolescents	syll_1	ba	point3	123.759
s_ado_01	SMR	SMR	b_adolescents	syll_1	ba	point3	119.467
s_ado_01	SMR	SMR	b_adolescents	syll_1	ba	point3	178.463
s_ado_01	SMR	SMR	b_adolescents	syll_1	ba	point3	176.15
s_ado_02	SMR	SMR	b_adolescents	syll_1	ba	point3	167.319
s_ado_02	SMR	SMR	b_adolescents	syll_1	ba	point3	173.646
s_ado_02	SMR	SMR	b_adolescents	syll_1	ba	point3	133.76
s_ado_02	SMR	SMR	b_adolescents	syll_1	ba	point3	167.466
s_ado_03	SMR	SMR	b_adolescents	syll_1	ba	point3	111.757
s_ado_03	SMR	SMR	b_adolescents	syll_1	ba	point3	130.341
s_ado_03	SMR	SMR	b_adolescents	syll_1	ba	point3	101.213
s_ado_03	SMR	SMR	b_adolescents	syll_1	ba	point3	98.3111
s_ado_04	SMR	SMR	b_adolescents	syll_1	ba	point3	144.869
s_ado_04	SMR	SMR	b_adolescents	syll_1	ba	point3	142.758
s_ado_04	SMR	SMR	b_adolescents	syll_1	ba	point3	146.361
s_ado_04	SMR	SMR	b_adolescents	syll_1	ba	point3	145.761
s_ado_05	SMR	SMR	b_adolescents	syll_1	ba	point3	196.19
s_ado_05	SMR	SMR	b_adolescents	syll_1	ba	point3	184.903
s_ado_05	SMR	SMR	b_adolescents	syll_1	ba	point3	181.708
s_ado_05	SMR	SMR	b_adolescents	syll_1	ba	point3	183.875
s_ado_06	SMR	SMR	b_adolescents	syll_1	ba	point3	126.353
s_ado_06	SMR	SMR	b_adolescents	syll_1	ba	point3	105.194
s_ado_06	SMR	SMR	b_adolescents	syll_1	ba	point3	99.9204
s_ado_06	SMR	SMR	b_adolescents	syll_1	ba	point3	101.957
s_ado_07	SMR	SMR	b_adolescents	syll_1	ba	point3	225.318
s_ado_07	SMR	SMR	b_adolescents	syll_1	ba	point3	236.348
s_ado_07	SMR	SMR	b_adolescents	syll_1	ba	point3	236.189
s_ado_07	SMR	SMR	b_adolescents	syll_1	ba	point3	243.05
s_ado_08	SMR	SMR	b_adolescents	syll_1	ba	point3	207.29
s_ado_08	SMR	SMR	b_adolescents	syll_1	ba	point3	238.965
s_ado_08	SMR	SMR	b_adolescents	syll_1	ba	point3	245.478
s_ado_08	SMR	SMR	b_adolescents	syll_1	ba	point3	233.767
s_ado_09	SMR	SMR	b_adolescents	syll_1	ba	point3	95.4669
s_ado_09	SMR	SMR	b_adolescents	syll_1	ba	point3	95.1877
s_ado_09	SMR	SMR	b_adolescents	syll_1	ba	point3	93.0932
s_ado_09	SMR	SMR	b_adolescents	syll_1	ba	point3	88.2558
s_ado_010	SMR	SMR	b_adolescents	syll_1	ba	point3	131.317
s_ado_010	SMR	SMR	b_adolescents	syll_1	ba	point3	148.375
s_ado_010	SMR	SMR	b_adolescents	syll_1	ba	point3	144.138
s_ado_010	SMR	SMR	b_adolescents	syll_1	ba	point3	141.594
s_ado_011	SMR	SMR	b_adolescents	syll_1	ba	point3	88.5815
s_ado_011	SMR	SMR	b_adolescents	syll_1	ba	point3	93.5366
s_ado_011	SMR	SMR	b_adolescents	syll_1	ba	point3	92.139
s_ado_011	SMR	SMR	b_adolescents	syll_1	ba	point3	85.7835
s_ado_012	SMR	SMR	b_adolescents	syll_1	ba	point3	271.814
s_ado_012	SMR	SMR	b_adolescents	syll_1	ba	point3	258.237
s_ado_012	SMR	SMR	b_adolescents	syll_1	ba	point3	255.445
s_ado_012	SMR	SMR	b_adolescents	syll_1	ba	point3	258.629
s_ado_013	SMR	SMR	b_adolescents	syll_1	ba	point3	114.876
s_ado_013	SMR	SMR	b_adolescents	syll_1	ba	point3	218.647
s_ado_013	SMR	SMR	b_adolescents	syll_1	ba	point3	208.158
s_ado_013	SMR	SMR	b_adolescents	syll_1	ba	point3	111.512
s_ado_014	SMR	SMR	b_adolescents	syll_1	ba	point3	249.214
s_ado_014	SMR	SMR	b_adolescents	syll_1	ba	point3	256.586
s_ado_014	SMR	SMR	b_adolescents	syll_1	ba	point3	253.683
s_ado_014	SMR	SMR	b_adolescents	syll_1	ba	point3	250.228
s_ado_015	SMR	SMR	b_adolescents	syll_1	ba	point3	105.067
s_ado_015	SMR	SMR	b_adolescents	syll_1	ba	point3	101.822
s_ado_015	SMR	SMR	b_adolescents	syll_1	ba	point3	97.8747
s_ado_015	SMR	SMR	b_adolescents	syll_1	ba	point3	96.5424
s_ado_016	SMR	SMR	b_adolescents	syll_1	ba	point3	124.023
s_ado_016	SMR	SMR	b_adolescents	syll_1	ba	point3	129.562
s_ado_016	SMR	SMR	b_adolescents	syll_1	ba	point3	124.131
s_ado_016	SMR	SMR	b_adolescents	syll_1	ba	point3	123.994
s_ado_017	SMR	SMR	b_adolescents	syll_1	ba	point3	256.966
s_ado_017	SMR	SMR	b_adolescents	syll_1	ba	point3	239.715
s_ado_017	SMR	SMR	b_adolescents	syll_1	ba	point3	241.949
s_ado_017	SMR	SMR	b_adolescents	syll_1	ba	point3	260.32
s_ado_018	SMR	SMR	b_adolescents	syll_1	ba	point3	182.231
s_ado_018	SMR	SMR	b_adolescents	syll_1	ba	point3	208.65
s_ado_018	SMR	SMR	b_adolescents	syll_1	ba	point3	196.298
s_ado_018	SMR	SMR	b_adolescents	syll_1	ba	point3	207.485
s_ado_019	SMR	SMR	b_adolescents	syll_1	ba	point3	232.51
s_ado_019	SMR	SMR	b_adolescents	syll_1	ba	point3	225.507
s_ado_019	SMR	SMR	b_adolescents	syll_1	ba	point3	230.715
s_ado_019	SMR	SMR	b_adolescents	syll_1	ba	point3	237.129
s_ado_01	SMR	SMR	b_adolescents	syll_2	de	point4	126.487
s_ado_01	SMR	SMR	b_adolescents	syll_2	de	point4	127.811
s_ado_01	SMR	SMR	b_adolescents	syll_2	de	point4	126.446
s_ado_01	SMR	SMR	b_adolescents	syll_2	de	point4	123.897
s_ado_02	SMR	SMR	b_adolescents	syll_2	de	point4	194.674
s_ado_02	SMR	SMR	b_adolescents	syll_2	de	point4	184.846
s_ado_02	SMR	SMR	b_adolescents	syll_2	de	point4	196.628
s_ado_02	SMR	SMR	b_adolescents	syll_2	de	point4	191.936
s_ado_03	SMR	SMR	b_adolescents	syll_2	de	point4	110.019
s_ado_03	SMR	SMR	b_adolescents	syll_2	de	point4	108.353
s_ado_03	SMR	SMR	b_adolescents	syll_2	de	point4	102.971
s_ado_03	SMR	SMR	b_adolescents	syll_2	de	point4	95.0288
s_ado_04	SMR	SMR	b_adolescents	syll_2	de	point4	142.964
s_ado_04	SMR	SMR	b_adolescents	syll_2	de	point4	144.374
s_ado_04	SMR	SMR	b_adolescents	syll_2	de	point4	143.871
s_ado_04	SMR	SMR	b_adolescents	syll_2	de	point4	141.49
s_ado_05	SMR	SMR	b_adolescents	syll_2	de	point4	181.716
s_ado_05	SMR	SMR	b_adolescents	syll_2	de	point4	181.255
s_ado_05	SMR	SMR	b_adolescents	syll_2	de	point4	179.86
s_ado_05	SMR	SMR	b_adolescents	syll_2	de	point4	181.162
s_ado_06	SMR	SMR	b_adolescents	syll_2	de	point4	112.197
s_ado_06	SMR	SMR	b_adolescents	syll_2	de	point4	106.313
s_ado_06	SMR	SMR	b_adolescents	syll_2	de	point4	104.62
s_ado_06	SMR	SMR	b_adolescents	syll_2	de	point4	108.552
s_ado_07	SMR	SMR	b_adolescents	syll_2	de	point4	232.312
s_ado_07	SMR	SMR	b_adolescents	syll_2	de	point4	231.38
s_ado_07	SMR	SMR	b_adolescents	syll_2	de	point4	231.941
s_ado_07	SMR	SMR	b_adolescents	syll_2	de	point4	234.423
s_ado_08	SMR	SMR	b_adolescents	syll_2	de	point4	240.839
s_ado_08	SMR	SMR	b_adolescents	syll_2	de	point4	231.779
s_ado_08	SMR	SMR	b_adolescents	syll_2	de	point4	232.613
s_ado_08	SMR	SMR	b_adolescents	syll_2	de	point4	230.341
s_ado_09	SMR	SMR	b_adolescents	syll_2	de	point4	103.251
s_ado_09	SMR	SMR	b_adolescents	syll_2	de	point4	96.1229
s_ado_09	SMR	SMR	b_adolescents	syll_2	de	point4	93.5
s_ado_09	SMR	SMR	b_adolescents	syll_2	de	point4	90.6076
s_ado_010	SMR	SMR	b_adolescents	syll_2	de	point4	149.855
s_ado_010	SMR	SMR	b_adolescents	syll_2	de	point4	150.478
s_ado_010	SMR	SMR	b_adolescents	syll_2	de	point4	147.26
s_ado_010	SMR	SMR	b_adolescents	syll_2	de	point4	146.204
s_ado_011	SMR	SMR	b_adolescents	syll_2	de	point4	94.2543
s_ado_011	SMR	SMR	b_adolescents	syll_2	de	point4	94.2839
s_ado_011	SMR	SMR	b_adolescents	syll_2	de	point4	93.9334
s_ado_011	SMR	SMR	b_adolescents	syll_2	de	point4	93.0341
s_ado_012	SMR	SMR	b_adolescents	syll_2	de	point4	266.427
s_ado_012	SMR	SMR	b_adolescents	syll_2	de	point4	258.033
s_ado_012	SMR	SMR	b_adolescents	syll_2	de	point4	255.85
s_ado_012	SMR	SMR	b_adolescents	syll_2	de	point4	250.265
s_ado_013	SMR	SMR	b_adolescents	syll_2	de	point4	120.808
s_ado_013	SMR	SMR	b_adolescents	syll_2	de	point4	121.518
s_ado_013	SMR	SMR	b_adolescents	syll_2	de	point4	119.021
s_ado_013	SMR	SMR	b_adolescents	syll_2	de	point4	117.263
s_ado_014	SMR	SMR	b_adolescents	syll_2	de	point4	255.089
s_ado_014	SMR	SMR	b_adolescents	syll_2	de	point4	252.104
s_ado_014	SMR	SMR	b_adolescents	syll_2	de	point4	248.15
s_ado_014	SMR	SMR	b_adolescents	syll_2	de	point4	252.326
s_ado_015	SMR	SMR	b_adolescents	syll_2	de	point4	109.927
s_ado_015	SMR	SMR	b_adolescents	syll_2	de	point4	107.066
s_ado_015	SMR	SMR	b_adolescents	syll_2	de	point4	102.369
s_ado_015	SMR	SMR	b_adolescents	syll_2	de	point4	99.8696
s_ado_016	SMR	SMR	b_adolescents	syll_2	de	point4	129.062
s_ado_016	SMR	SMR	b_adolescents	syll_2	de	point4	125.448
s_ado_016	SMR	SMR	b_adolescents	syll_2	de	point4	122.535
s_ado_016	SMR	SMR	b_adolescents	syll_2	de	point4	122.1
s_ado_017	SMR	SMR	b_adolescents	syll_2	de	point4	249.629
s_ado_017	SMR	SMR	b_adolescents	syll_2	de	point4	237.297
s_ado_017	SMR	SMR	b_adolescents	syll_2	de	point4	257.096
s_ado_017	SMR	SMR	b_adolescents	syll_2	de	point4	317.52
s_ado_018	SMR	SMR	b_adolescents	syll_2	de	point4	210.335
s_ado_018	SMR	SMR	b_adolescents	syll_2	de	point4	210.783
s_ado_018	SMR	SMR	b_adolescents	syll_2	de	point4	209.822
s_ado_018	SMR	SMR	b_adolescents	syll_2	de	point4	205.229
s_ado_019	SMR	SMR	b_adolescents	syll_2	de	point4	234.788
s_ado_019	SMR	SMR	b_adolescents	syll_2	de	point4	230.191
s_ado_019	SMR	SMR	b_adolescents	syll_2	de	point4	221.917
s_ado_019	SMR	SMR	b_adolescents	syll_2	de	point4	235.327
s_ado_01	SMR	SMR	b_adolescents	syll_3	go	point3	125.2
s_ado_01	SMR	SMR	b_adolescents	syll_3	go	point3	121.011
s_ado_01	SMR	SMR	b_adolescents	syll_3	go	point3	123.419
s_ado_01	SMR	SMR	b_adolescents	syll_3	go	point3	121.552
s_ado_02	SMR	SMR	b_adolescents	syll_3	go	point3	182.205
s_ado_02	SMR	SMR	b_adolescents	syll_3	go	point3	187.995
s_ado_02	SMR	SMR	b_adolescents	syll_3	go	point3	198.579
s_ado_02	SMR	SMR	b_adolescents	syll_3	go	point3	165.413
s_ado_03	SMR	SMR	b_adolescents	syll_3	go	point3	117.355
s_ado_03	SMR	SMR	b_adolescents	syll_3	go	point3	103.344
s_ado_03	SMR	SMR	b_adolescents	syll_3	go	point3	100.766
s_ado_03	SMR	SMR	b_adolescents	syll_3	go	point3	94.8857
s_ado_04	SMR	SMR	b_adolescents	syll_3	go	point3	142.306
s_ado_04	SMR	SMR	b_adolescents	syll_3	go	point3	147.517
s_ado_04	SMR	SMR	b_adolescents	syll_3	go	point3	146.962
s_ado_04	SMR	SMR	b_adolescents	syll_3	go	point3	141.551
s_ado_05	SMR	SMR	b_adolescents	syll_3	go	point3	186.024
s_ado_05	SMR	SMR	b_adolescents	syll_3	go	point3	181.838
s_ado_05	SMR	SMR	b_adolescents	syll_3	go	point3	188.087
s_ado_05	SMR	SMR	b_adolescents	syll_3	go	point3	183.014
s_ado_06	SMR	SMR	b_adolescents	syll_3	go	point3	105.786
s_ado_06	SMR	SMR	b_adolescents	syll_3	go	point3	103.288
s_ado_06	SMR	SMR	b_adolescents	syll_3	go	point3	101.075
s_ado_06	SMR	SMR	b_adolescents	syll_3	go	point3	109.516
s_ado_07	SMR	SMR	b_adolescents	syll_3	go	point3	229.657
s_ado_07	SMR	SMR	b_adolescents	syll_3	go	point3	234.54
s_ado_07	SMR	SMR	b_adolescents	syll_3	go	point3	252.7
s_ado_07	SMR	SMR	b_adolescents	syll_3	go	point3	237.585
s_ado_08	SMR	SMR	b_adolescents	syll_3	go	point3	239.629
s_ado_08	SMR	SMR	b_adolescents	syll_3	go	point3	246.669
s_ado_08	SMR	SMR	b_adolescents	syll_3	go	point3	245.492
s_ado_08	SMR	SMR	b_adolescents	syll_3	go	point3	237.207
s_ado_09	SMR	SMR	b_adolescents	syll_3	go	point3	106.123
s_ado_09	SMR	SMR	b_adolescents	syll_3	go	point3	92.9289
s_ado_09	SMR	SMR	b_adolescents	syll_3	go	point3	89.2564
s_ado_09	SMR	SMR	b_adolescents	syll_3	go	point3	86.4074
s_ado_010	SMR	SMR	b_adolescents	syll_3	go	point3	144.348
s_ado_010	SMR	SMR	b_adolescents	syll_3	go	point3	141.403
s_ado_010	SMR	SMR	b_adolescents	syll_3	go	point3	128.488
s_ado_010	SMR	SMR	b_adolescents	syll_3	go	point3	140.221
s_ado_011	SMR	SMR	b_adolescents	syll_3	go	point3	97.3598
s_ado_011	SMR	SMR	b_adolescents	syll_3	go	point3	91.7951
s_ado_011	SMR	SMR	b_adolescents	syll_3	go	point3	92.0033
s_ado_011	SMR	SMR	b_adolescents	syll_3	go	point3	92.4444
s_ado_012	SMR	SMR	b_adolescents	syll_3	go	point3	283.085
s_ado_012	SMR	SMR	b_adolescents	syll_3	go	point3	277.242
s_ado_012	SMR	SMR	b_adolescents	syll_3	go	point3	283.506
s_ado_012	SMR	SMR	b_adolescents	syll_3	go	point3	263.16
s_ado_013	SMR	SMR	b_adolescents	syll_3	go	point3	116.289
s_ado_013	SMR	SMR	b_adolescents	syll_3	go	point3	118.092
s_ado_013	SMR	SMR	b_adolescents	syll_3	go	point3	117.022
s_ado_013	SMR	SMR	b_adolescents	syll_3	go	point3	111.721
s_ado_014	SMR	SMR	b_adolescents	syll_3	go	point3	252.342
s_ado_014	SMR	SMR	b_adolescents	syll_3	go	point3	250.846
s_ado_014	SMR	SMR	b_adolescents	syll_3	go	point3	246.073
s_ado_014	SMR	SMR	b_adolescents	syll_3	go	point3	253.456
s_ado_015	SMR	SMR	b_adolescents	syll_3	go	point3	111.555
s_ado_015	SMR	SMR	b_adolescents	syll_3	go	point3	102.946
s_ado_015	SMR	SMR	b_adolescents	syll_3	go	point3	115.552
s_ado_015	SMR	SMR	b_adolescents	syll_3	go	point3	249.56
s_ado_016	SMR	SMR	b_adolescents	syll_3	go	point3	129.388
s_ado_016	SMR	SMR	b_adolescents	syll_3	go	point3	126.81
s_ado_016	SMR	SMR	b_adolescents	syll_3	go	point3	125.217
s_ado_016	SMR	SMR	b_adolescents	syll_3	go	point3	124.712
s_ado_017	SMR	SMR	b_adolescents	syll_3	go	point3	176.681
s_ado_017	SMR	SMR	b_adolescents	syll_3	go	point3	263.675
s_ado_017	SMR	SMR	b_adolescents	syll_3	go	point3	242.35
s_ado_017	SMR	SMR	b_adolescents	syll_3	go	point3	277.394
s_ado_018	SMR	SMR	b_adolescents	syll_3	go	point3	206.294
s_ado_018	SMR	SMR	b_adolescents	syll_3	go	point3	198.612
s_ado_018	SMR	SMR	b_adolescents	syll_3	go	point3	214.666
s_ado_018	SMR	SMR	b_adolescents	syll_3	go	point3	193.339
s_ado_019	SMR	SMR	b_adolescents	syll_3	go	point3	239.595
s_ado_019	SMR	SMR	b_adolescents	syll_3	go	point3	233.806
s_ado_019	SMR	SMR	b_adolescents	syll_3	go	point3	233.083
s_ado_019	SMR	SMR	b_adolescents	syll_3	go	point3	237.391
s_adult_01	AMR	AMR_ba	c_adults	syll_1	ba	point8	229.598
s_adult_01	AMR	AMR_ba	c_adults	syll_1	ba	point8	225.703
s_adult_01	AMR	AMR_ba	c_adults	syll_1	ba	point8	227.917
s_adult_01	AMR	AMR_ba	c_adults	syll_1	ba	point8	225.599
s_adult_02	AMR	AMR_ba	c_adults	syll_1	ba	point8	140.571
s_adult_02	AMR	AMR_ba	c_adults	syll_1	ba	point8	146.566
s_adult_02	AMR	AMR_ba	c_adults	syll_1	ba	point8	144.2
s_adult_02	AMR	AMR_ba	c_adults	syll_1	ba	point8	142.655
s_adult_03	AMR	AMR_ba	c_adults	syll_1	ba	point8	208.891
s_adult_03	AMR	AMR_ba	c_adults	syll_1	ba	point8	196.853
s_adult_03	AMR	AMR_ba	c_adults	syll_1	ba	point8	195.215
s_adult_03	AMR	AMR_ba	c_adults	syll_1	ba	point8	197.015
s_adult_04	AMR	AMR_ba	c_adults	syll_1	ba	point8	202.726
s_adult_04	AMR	AMR_ba	c_adults	syll_1	ba	point8	187.681
s_adult_04	AMR	AMR_ba	c_adults	syll_1	ba	point8	192.368
s_adult_04	AMR	AMR_ba	c_adults	syll_1	ba	point8	191.071
s_adult_05	AMR	AMR_ba	c_adults	syll_1	ba	point8	154.339
s_adult_05	AMR	AMR_ba	c_adults	syll_1	ba	point8	154.39
s_adult_05	AMR	AMR_ba	c_adults	syll_1	ba	point8	154.283
s_adult_05	AMR	AMR_ba	c_adults	syll_1	ba	point8	147.967
s_adult_06	AMR	AMR_ba	c_adults	syll_1	ba	point8	237.366
s_adult_06	AMR	AMR_ba	c_adults	syll_1	ba	point8	222.514
s_adult_06	AMR	AMR_ba	c_adults	syll_1	ba	point8	215.46
s_adult_06	AMR	AMR_ba	c_adults	syll_1	ba	point8	211.308
s_adult_07	AMR	AMR_ba	c_adults	syll_1	ba	point8	221.833
s_adult_07	AMR	AMR_ba	c_adults	syll_1	ba	point8	220.378
s_adult_07	AMR	AMR_ba	c_adults	syll_1	ba	point8	218.965
s_adult_07	AMR	AMR_ba	c_adults	syll_1	ba	point8	214.461
s_adult_08	AMR	AMR_ba	c_adults	syll_1	ba	point8	122.888
s_adult_08	AMR	AMR_ba	c_adults	syll_1	ba	point8	119.596
s_adult_08	AMR	AMR_ba	c_adults	syll_1	ba	point8	120.766
s_adult_08	AMR	AMR_ba	c_adults	syll_1	ba	point8	117.5
s_adult_09	AMR	AMR_ba	c_adults	syll_1	ba	point8	159.961
s_adult_09	AMR	AMR_ba	c_adults	syll_1	ba	point8	159.674
s_adult_09	AMR	AMR_ba	c_adults	syll_1	ba	point8	157.068
s_adult_09	AMR	AMR_ba	c_adults	syll_1	ba	point8	156.127
s_adult_010	AMR	AMR_ba	c_adults	syll_1	ba	point8	254.191
s_adult_010	AMR	AMR_ba	c_adults	syll_1	ba	point8	249.279
s_adult_010	AMR	AMR_ba	c_adults	syll_1	ba	point8	244.272
s_adult_010	AMR	AMR_ba	c_adults	syll_1	ba	point8	246.015
s_adult_011	AMR	AMR_ba	c_adults	syll_1	ba	point8	116.108
s_adult_011	AMR	AMR_ba	c_adults	syll_1	ba	point8	117.145
s_adult_011	AMR	AMR_ba	c_adults	syll_1	ba	point8	118.164
s_adult_011	AMR	AMR_ba	c_adults	syll_1	ba	point8	111.11
s_adult_012	AMR	AMR_ba	c_adults	syll_1	ba	point8	125.713
s_adult_012	AMR	AMR_ba	c_adults	syll_1	ba	point8	126.907
s_adult_012	AMR	AMR_ba	c_adults	syll_1	ba	point8	123.264
s_adult_012	AMR	AMR_ba	c_adults	syll_1	ba	point8	123.004
s_adult_013	AMR	AMR_ba	c_adults	syll_1	ba	point8	128.069
s_adult_013	AMR	AMR_ba	c_adults	syll_1	ba	point8	153.39
s_adult_013	AMR	AMR_ba	c_adults	syll_1	ba	point8	146.97
s_adult_013	AMR	AMR_ba	c_adults	syll_1	ba	point8	153.278
s_adult_014	AMR	AMR_ba	c_adults	syll_1	ba	point8	246.033
s_adult_014	AMR	AMR_ba	c_adults	syll_1	ba	point8	236.419
s_adult_014	AMR	AMR_ba	c_adults	syll_1	ba	point8	226.427
s_adult_014	AMR	AMR_ba	c_adults	syll_1	ba	point8	222.558
s_adult_015	AMR	AMR_ba	c_adults	syll_1	ba	point8	150.255
s_adult_015	AMR	AMR_ba	c_adults	syll_1	ba	point8	149.304
s_adult_015	AMR	AMR_ba	c_adults	syll_1	ba	point8	146.909
s_adult_015	AMR	AMR_ba	c_adults	syll_1	ba	point8	147.168
s_adult_016	AMR	AMR_ba	c_adults	syll_1	ba	point8	144.159
s_adult_016	AMR	AMR_ba	c_adults	syll_1	ba	point8	136.783
s_adult_016	AMR	AMR_ba	c_adults	syll_1	ba	point8	132.936
s_adult_016	AMR	AMR_ba	c_adults	syll_1	ba	point8	130.909
s_adult_017	AMR	AMR_ba	c_adults	syll_1	ba	point8	186.819
s_adult_017	AMR	AMR_ba	c_adults	syll_1	ba	point8	182.651
s_adult_017	AMR	AMR_ba	c_adults	syll_1	ba	point8	184.535
s_adult_017	AMR	AMR_ba	c_adults	syll_1	ba	point8	189.641
s_adult_018	AMR	AMR_ba	c_adults	syll_1	ba	point8	229.064
s_adult_018	AMR	AMR_ba	c_adults	syll_1	ba	point8	235.425
s_adult_018	AMR	AMR_ba	c_adults	syll_1	ba	point8	229.302
s_adult_018	AMR	AMR_ba	c_adults	syll_1	ba	point8	229.956
s_adult_019	AMR	AMR_ba	c_adults	syll_1	ba	point8	188.225
s_adult_019	AMR	AMR_ba	c_adults	syll_1	ba	point8	188.113
s_adult_019	AMR	AMR_ba	c_adults	syll_1	ba	point8	182.271
s_adult_019	AMR	AMR_ba	c_adults	syll_1	ba	point8	185.406
s_adult_020	AMR	AMR_ba	c_adults	syll_1	ba	point8	202.141
s_adult_020	AMR	AMR_ba	c_adults	syll_1	ba	point8	192.6
s_adult_020	AMR	AMR_ba	c_adults	syll_1	ba	point8	193.095
s_adult_020	AMR	AMR_ba	c_adults	syll_1	ba	point8	189.627
s_adult_021	AMR	AMR_ba	c_adults	syll_1	ba	point8	207.106
s_adult_021	AMR	AMR_ba	c_adults	syll_1	ba	point8	208.584
s_adult_021	AMR	AMR_ba	c_adults	syll_1	ba	point8	207.872
s_adult_021	AMR	AMR_ba	c_adults	syll_1	ba	point8	205.849
s_adult_022	AMR	AMR_ba	c_adults	syll_1	ba	point8	207.712
s_adult_022	AMR	AMR_ba	c_adults	syll_1	ba	point8	197.142
s_adult_022	AMR	AMR_ba	c_adults	syll_1	ba	point8	202.849
s_adult_022	AMR	AMR_ba	c_adults	syll_1	ba	point8	199.69
s_adult_023	AMR	AMR_ba	c_adults	syll_1	ba	point8	114.091
s_adult_023	AMR	AMR_ba	c_adults	syll_1	ba	point8	113.778
s_adult_023	AMR	AMR_ba	c_adults	syll_1	ba	point8	114.5
s_adult_023	AMR	AMR_ba	c_adults	syll_1	ba	point8	114.241
s_adult_01	AMR	AMR_de	c_adults	syll_2	de	point6	235.141
s_adult_01	AMR	AMR_de	c_adults	syll_2	de	point6	231.422
s_adult_01	AMR	AMR_de	c_adults	syll_2	de	point6	237.138
s_adult_01	AMR	AMR_de	c_adults	syll_2	de	point6	235.558
s_adult_02	AMR	AMR_de	c_adults	syll_2	de	point6	143.919
s_adult_02	AMR	AMR_de	c_adults	syll_2	de	point6	145.025
s_adult_02	AMR	AMR_de	c_adults	syll_2	de	point6	145.31
s_adult_02	AMR	AMR_de	c_adults	syll_2	de	point6	146.514
s_adult_03	AMR	AMR_de	c_adults	syll_2	de	point6	218.041
s_adult_03	AMR	AMR_de	c_adults	syll_2	de	point6	213.1
s_adult_03	AMR	AMR_de	c_adults	syll_2	de	point6	212.485
s_adult_03	AMR	AMR_de	c_adults	syll_2	de	point6	212.012
s_adult_04	AMR	AMR_de	c_adults	syll_2	de	point6	217.826
s_adult_04	AMR	AMR_de	c_adults	syll_2	de	point6	187.685
s_adult_04	AMR	AMR_de	c_adults	syll_2	de	point6	185.443
s_adult_04	AMR	AMR_de	c_adults	syll_2	de	point6	180.328
s_adult_05	AMR	AMR_de	c_adults	syll_2	de	point6	166.53
s_adult_05	AMR	AMR_de	c_adults	syll_2	de	point6	164.954
s_adult_05	AMR	AMR_de	c_adults	syll_2	de	point6	153.698
s_adult_05	AMR	AMR_de	c_adults	syll_2	de	point6	151.043
s_adult_06	AMR	AMR_de	c_adults	syll_2	de	point6	245.537
s_adult_06	AMR	AMR_de	c_adults	syll_2	de	point6	232.323
s_adult_06	AMR	AMR_de	c_adults	syll_2	de	point6	222.216
s_adult_06	AMR	AMR_de	c_adults	syll_2	de	point6	218.405
s_adult_07	AMR	AMR_de	c_adults	syll_2	de	point6	229.476
s_adult_07	AMR	AMR_de	c_adults	syll_2	de	point6	222.298
s_adult_07	AMR	AMR_de	c_adults	syll_2	de	point6	216.889
s_adult_07	AMR	AMR_de	c_adults	syll_2	de	point6	211.363
s_adult_08	AMR	AMR_de	c_adults	syll_2	de	point6	132.021
s_adult_08	AMR	AMR_de	c_adults	syll_2	de	point6	129.973
s_adult_08	AMR	AMR_de	c_adults	syll_2	de	point6	130.219
s_adult_08	AMR	AMR_de	c_adults	syll_2	de	point6	133.429
s_adult_09	AMR	AMR_de	c_adults	syll_2	de	point6	165.572
s_adult_09	AMR	AMR_de	c_adults	syll_2	de	point6	154.487
s_adult_09	AMR	AMR_de	c_adults	syll_2	de	point6	152.324
s_adult_09	AMR	AMR_de	c_adults	syll_2	de	point6	153.301
s_adult_010	AMR	AMR_de	c_adults	syll_2	de	point6	266.095
s_adult_010	AMR	AMR_de	c_adults	syll_2	de	point6	254.497
s_adult_010	AMR	AMR_de	c_adults	syll_2	de	point6	253.178
s_adult_010	AMR	AMR_de	c_adults	syll_2	de	point6	251.674
s_adult_011	AMR	AMR_de	c_adults	syll_2	de	point6	126.47
s_adult_011	AMR	AMR_de	c_adults	syll_2	de	point6	118.497
s_adult_011	AMR	AMR_de	c_adults	syll_2	de	point6	116.299
s_adult_011	AMR	AMR_de	c_adults	syll_2	de	point6	101.418
s_adult_012	AMR	AMR_de	c_adults	syll_2	de	point6	125.544
s_adult_012	AMR	AMR_de	c_adults	syll_2	de	point6	121.498
s_adult_012	AMR	AMR_de	c_adults	syll_2	de	point6	117.621
s_adult_012	AMR	AMR_de	c_adults	syll_2	de	point6	119.045
s_adult_013	AMR	AMR_de	c_adults	syll_2	de	point6	147.287
s_adult_013	AMR	AMR_de	c_adults	syll_2	de	point6	148.911
s_adult_013	AMR	AMR_de	c_adults	syll_2	de	point6	144.776
s_adult_013	AMR	AMR_de	c_adults	syll_2	de	point6	146.286
s_adult_014	AMR	AMR_de	c_adults	syll_2	de	point6	271.877
s_adult_014	AMR	AMR_de	c_adults	syll_2	de	point6	249.731
s_adult_014	AMR	AMR_de	c_adults	syll_2	de	point6	241.156
s_adult_014	AMR	AMR_de	c_adults	syll_2	de	point6	235.556
s_adult_015	AMR	AMR_de	c_adults	syll_2	de	point6	179.017
s_adult_015	AMR	AMR_de	c_adults	syll_2	de	point6	165.854
s_adult_015	AMR	AMR_de	c_adults	syll_2	de	point6	168.676
s_adult_015	AMR	AMR_de	c_adults	syll_2	de	point6	167.682
s_adult_016	AMR	AMR_de	c_adults	syll_2	de	point6	172.1
s_adult_016	AMR	AMR_de	c_adults	syll_2	de	point6	162.325
s_adult_016	AMR	AMR_de	c_adults	syll_2	de	point6	157.753
s_adult_016	AMR	AMR_de	c_adults	syll_2	de	point6	156.683
s_adult_017	AMR	AMR_de	c_adults	syll_2	de	point6	222.862
s_adult_017	AMR	AMR_de	c_adults	syll_2	de	point6	216.347
s_adult_017	AMR	AMR_de	c_adults	syll_2	de	point6	217.408
s_adult_017	AMR	AMR_de	c_adults	syll_2	de	point6	220.407
s_adult_018	AMR	AMR_de	c_adults	syll_2	de	point6	249.634
s_adult_018	AMR	AMR_de	c_adults	syll_2	de	point6	251.863
s_adult_018	AMR	AMR_de	c_adults	syll_2	de	point6	233.927
s_adult_018	AMR	AMR_de	c_adults	syll_2	de	point6	246.038
s_adult_019	AMR	AMR_de	c_adults	syll_2	de	point6	187.97
s_adult_019	AMR	AMR_de	c_adults	syll_2	de	point6	189.576
s_adult_019	AMR	AMR_de	c_adults	syll_2	de	point6	184.352
s_adult_019	AMR	AMR_de	c_adults	syll_2	de	point6	182.005
s_adult_020	AMR	AMR_de	c_adults	syll_2	de	point6	205.664
s_adult_020	AMR	AMR_de	c_adults	syll_2	de	point6	193.523
s_adult_020	AMR	AMR_de	c_adults	syll_2	de	point6	196.914
s_adult_020	AMR	AMR_de	c_adults	syll_2	de	point6	195.188
s_adult_021	AMR	AMR_de	c_adults	syll_2	de	point6	218.748
s_adult_021	AMR	AMR_de	c_adults	syll_2	de	point6	217.975
s_adult_021	AMR	AMR_de	c_adults	syll_2	de	point6	218.385
s_adult_021	AMR	AMR_de	c_adults	syll_2	de	point6	218.141
s_adult_022	AMR	AMR_de	c_adults	syll_2	de	point6	229.48
s_adult_022	AMR	AMR_de	c_adults	syll_2	de	point6	228.444
s_adult_022	AMR	AMR_de	c_adults	syll_2	de	point6	227.828
s_adult_022	AMR	AMR_de	c_adults	syll_2	de	point6	223.519
s_adult_023	AMR	AMR_de	c_adults	syll_2	de	point6	121.717
s_adult_023	AMR	AMR_de	c_adults	syll_2	de	point6	119.478
s_adult_023	AMR	AMR_de	c_adults	syll_2	de	point6	120.74
s_adult_023	AMR	AMR_de	c_adults	syll_2	de	point6	120.185
s_adult_01	AMR	AMR_go	c_adults	syll_3	go	point5	244.8
s_adult_01	AMR	AMR_go	c_adults	syll_3	go	point5	238.148
s_adult_01	AMR	AMR_go	c_adults	syll_3	go	point5	232.638
s_adult_01	AMR	AMR_go	c_adults	syll_3	go	point5	230.013
s_adult_02	AMR	AMR_go	c_adults	syll_3	go	point5	142.559
s_adult_02	AMR	AMR_go	c_adults	syll_3	go	point5	140.759
s_adult_02	AMR	AMR_go	c_adults	syll_3	go	point5	141.06
s_adult_02	AMR	AMR_go	c_adults	syll_3	go	point5	142.39
s_adult_03	AMR	AMR_go	c_adults	syll_3	go	point5	207.821
s_adult_03	AMR	AMR_go	c_adults	syll_3	go	point5	209.26
s_adult_03	AMR	AMR_go	c_adults	syll_3	go	point5	417.919
s_adult_03	AMR	AMR_go	c_adults	syll_3	go	point5	221.695
s_adult_04	AMR	AMR_go	c_adults	syll_3	go	point5	190.041
s_adult_04	AMR	AMR_go	c_adults	syll_3	go	point5	184.793
s_adult_04	AMR	AMR_go	c_adults	syll_3	go	point5	185.82
s_adult_04	AMR	AMR_go	c_adults	syll_3	go	point5	181.623
s_adult_05	AMR	AMR_go	c_adults	syll_3	go	point5	168.362
s_adult_05	AMR	AMR_go	c_adults	syll_3	go	point5	163.977
s_adult_05	AMR	AMR_go	c_adults	syll_3	go	point5	155.834
s_adult_05	AMR	AMR_go	c_adults	syll_3	go	point5	152.179
s_adult_06	AMR	AMR_go	c_adults	syll_3	go	point5	249.79
s_adult_06	AMR	AMR_go	c_adults	syll_3	go	point5	238.014
s_adult_06	AMR	AMR_go	c_adults	syll_3	go	point5	233.501
s_adult_06	AMR	AMR_go	c_adults	syll_3	go	point5	229.215
s_adult_07	AMR	AMR_go	c_adults	syll_3	go	point5	227.888
s_adult_07	AMR	AMR_go	c_adults	syll_3	go	point5	223.964
s_adult_07	AMR	AMR_go	c_adults	syll_3	go	point5	224.322
s_adult_07	AMR	AMR_go	c_adults	syll_3	go	point5	220.716
s_adult_08	AMR	AMR_go	c_adults	syll_3	go	point5	122.501
s_adult_08	AMR	AMR_go	c_adults	syll_3	go	point5	122.952
s_adult_08	AMR	AMR_go	c_adults	syll_3	go	point5	125.366
s_adult_08	AMR	AMR_go	c_adults	syll_3	go	point5	125.386
s_adult_09	AMR	AMR_go	c_adults	syll_3	go	point5	160.187
s_adult_09	AMR	AMR_go	c_adults	syll_3	go	point5	159.889
s_adult_09	AMR	AMR_go	c_adults	syll_3	go	point5	158.057
s_adult_09	AMR	AMR_go	c_adults	syll_3	go	point5	158.939
s_adult_010	AMR	AMR_go	c_adults	syll_3	go	point5	257.639
s_adult_010	AMR	AMR_go	c_adults	syll_3	go	point5	251.972
s_adult_010	AMR	AMR_go	c_adults	syll_3	go	point5	256.555
s_adult_010	AMR	AMR_go	c_adults	syll_3	go	point5	254.825
s_adult_011	AMR	AMR_go	c_adults	syll_3	go	point5	113.36
s_adult_011	AMR	AMR_go	c_adults	syll_3	go	point5	110.684
s_adult_011	AMR	AMR_go	c_adults	syll_3	go	point5	110.409
s_adult_011	AMR	AMR_go	c_adults	syll_3	go	point5	108.327
s_adult_012	AMR	AMR_go	c_adults	syll_3	go	point5	120.405
s_adult_012	AMR	AMR_go	c_adults	syll_3	go	point5	107.779
s_adult_012	AMR	AMR_go	c_adults	syll_3	go	point5	112.114
s_adult_012	AMR	AMR_go	c_adults	syll_3	go	point5	105.443
s_adult_013	AMR	AMR_go	c_adults	syll_3	go	point5	143.427
s_adult_013	AMR	AMR_go	c_adults	syll_3	go	point5	145.032
s_adult_013	AMR	AMR_go	c_adults	syll_3	go	point5	143.908
s_adult_013	AMR	AMR_go	c_adults	syll_3	go	point5	144.95
s_adult_014	AMR	AMR_go	c_adults	syll_3	go	point5	270.16
s_adult_014	AMR	AMR_go	c_adults	syll_3	go	point5	252.688
s_adult_014	AMR	AMR_go	c_adults	syll_3	go	point5	239.328
s_adult_014	AMR	AMR_go	c_adults	syll_3	go	point5	225.805
s_adult_015	AMR	AMR_go	c_adults	syll_3	go	point5	220.889
s_adult_015	AMR	AMR_go	c_adults	syll_3	go	point5	208.413
s_adult_015	AMR	AMR_go	c_adults	syll_3	go	point5	212.672
s_adult_015	AMR	AMR_go	c_adults	syll_3	go	point5	213.273
s_adult_016	AMR	AMR_go	c_adults	syll_3	go	point5	166.843
s_adult_016	AMR	AMR_go	c_adults	syll_3	go	point5	165.353
s_adult_016	AMR	AMR_go	c_adults	syll_3	go	point5	165.17
s_adult_016	AMR	AMR_go	c_adults	syll_3	go	point5	166.591
s_adult_017	AMR	AMR_go	c_adults	syll_3	go	point5	214.239
s_adult_017	AMR	AMR_go	c_adults	syll_3	go	point5	221.379
s_adult_017	AMR	AMR_go	c_adults	syll_3	go	point5	212.649
s_adult_017	AMR	AMR_go	c_adults	syll_3	go	point5	218.665
s_adult_018	AMR	AMR_go	c_adults	syll_3	go	point5	244.404
s_adult_018	AMR	AMR_go	c_adults	syll_3	go	point5	236.831
s_adult_018	AMR	AMR_go	c_adults	syll_3	go	point5	246.106
s_adult_018	AMR	AMR_go	c_adults	syll_3	go	point5	249.425
s_adult_019	AMR	AMR_go	c_adults	syll_3	go	point5	176.903
s_adult_019	AMR	AMR_go	c_adults	syll_3	go	point5	176.182
s_adult_019	AMR	AMR_go	c_adults	syll_3	go	point5	176.119
s_adult_019	AMR	AMR_go	c_adults	syll_3	go	point5	176.633
s_adult_020	AMR	AMR_go	c_adults	syll_3	go	point5	220.108
s_adult_020	AMR	AMR_go	c_adults	syll_3	go	point5	219.199
s_adult_020	AMR	AMR_go	c_adults	syll_3	go	point5	210.426
s_adult_020	AMR	AMR_go	c_adults	syll_3	go	point5	209.877
s_adult_021	AMR	AMR_go	c_adults	syll_3	go	point5	206.839
s_adult_021	AMR	AMR_go	c_adults	syll_3	go	point5	216.607
s_adult_021	AMR	AMR_go	c_adults	syll_3	go	point5	209.407
s_adult_021	AMR	AMR_go	c_adults	syll_3	go	point5	209.563
s_adult_022	AMR	AMR_go	c_adults	syll_3	go	point5	232.154
s_adult_022	AMR	AMR_go	c_adults	syll_3	go	point5	231.271
s_adult_022	AMR	AMR_go	c_adults	syll_3	go	point5	229.967
s_adult_022	AMR	AMR_go	c_adults	syll_3	go	point5	228.509
s_adult_023	AMR	AMR_go	c_adults	syll_3	go	point5	118.555
s_adult_023	AMR	AMR_go	c_adults	syll_3	go	point5	119.085
s_adult_023	AMR	AMR_go	c_adults	syll_3	go	point5	117.894
s_adult_023	AMR	AMR_go	c_adults	syll_3	go	point5	117.324
s_adult_01	SMR	SMR	c_adults	syll_1	ba	point7	242.187
s_adult_01	SMR	SMR	c_adults	syll_1	ba	point7	239.518
s_adult_01	SMR	SMR	c_adults	syll_1	ba	point7	227.553
s_adult_01	SMR	SMR	c_adults	syll_1	ba	point7	225.021
s_adult_02	SMR	SMR	c_adults	syll_1	ba	point7	153.287
s_adult_02	SMR	SMR	c_adults	syll_1	ba	point7	153.647
s_adult_02	SMR	SMR	c_adults	syll_1	ba	point7	152.556
s_adult_02	SMR	SMR	c_adults	syll_1	ba	point7	153.73
s_adult_03	SMR	SMR	c_adults	syll_1	ba	point7	211.97
s_adult_03	SMR	SMR	c_adults	syll_1	ba	point7	209.261
s_adult_03	SMR	SMR	c_adults	syll_1	ba	point7	212.383
s_adult_03	SMR	SMR	c_adults	syll_1	ba	point7	212.273
s_adult_04	SMR	SMR	c_adults	syll_1	ba	point7	207.367
s_adult_04	SMR	SMR	c_adults	syll_1	ba	point7	201.271
s_adult_04	SMR	SMR	c_adults	syll_1	ba	point7	189.111
s_adult_04	SMR	SMR	c_adults	syll_1	ba	point7	198.108
s_adult_05	SMR	SMR	c_adults	syll_1	ba	point7	125.828
s_adult_05	SMR	SMR	c_adults	syll_1	ba	point7	127.645
s_adult_05	SMR	SMR	c_adults	syll_1	ba	point7	117.357
s_adult_05	SMR	SMR	c_adults	syll_1	ba	point7	439.869
s_adult_06	SMR	SMR	c_adults	syll_1	ba	point7	240.487
s_adult_06	SMR	SMR	c_adults	syll_1	ba	point7	245.096
s_adult_06	SMR	SMR	c_adults	syll_1	ba	point7	227.553
s_adult_06	SMR	SMR	c_adults	syll_1	ba	point7	224.46
s_adult_07	SMR	SMR	c_adults	syll_1	ba	point7	221.558
s_adult_07	SMR	SMR	c_adults	syll_1	ba	point7	223.613
s_adult_07	SMR	SMR	c_adults	syll_1	ba	point7	219.578
s_adult_07	SMR	SMR	c_adults	syll_1	ba	point7	219.388
s_adult_08	SMR	SMR	c_adults	syll_1	ba	point7	128.929
s_adult_08	SMR	SMR	c_adults	syll_1	ba	point7	127.741
s_adult_08	SMR	SMR	c_adults	syll_1	ba	point7	127.238
s_adult_08	SMR	SMR	c_adults	syll_1	ba	point7	126.42
s_adult_09	SMR	SMR	c_adults	syll_1	ba	point7	152.012
s_adult_09	SMR	SMR	c_adults	syll_1	ba	point7	156.42
s_adult_09	SMR	SMR	c_adults	syll_1	ba	point7	153.905
s_adult_09	SMR	SMR	c_adults	syll_1	ba	point7	151.045
s_adult_010	SMR	SMR	c_adults	syll_1	ba	point7	234.563
s_adult_010	SMR	SMR	c_adults	syll_1	ba	point7	246.694
s_adult_010	SMR	SMR	c_adults	syll_1	ba	point7	236.306
s_adult_010	SMR	SMR	c_adults	syll_1	ba	point7	234.337
s_adult_011	SMR	SMR	c_adults	syll_1	ba	point7	119.478
s_adult_011	SMR	SMR	c_adults	syll_1	ba	point7	122.841
s_adult_011	SMR	SMR	c_adults	syll_1	ba	point7	108.29
s_adult_011	SMR	SMR	c_adults	syll_1	ba	point7	109.029
s_adult_012	SMR	SMR	c_adults	syll_1	ba	point7	113.774
s_adult_012	SMR	SMR	c_adults	syll_1	ba	point7	110.282
s_adult_012	SMR	SMR	c_adults	syll_1	ba	point7	105.15
s_adult_012	SMR	SMR	c_adults	syll_1	ba	point7	103.061
s_adult_013	SMR	SMR	c_adults	syll_1	ba	point7	136.39
s_adult_013	SMR	SMR	c_adults	syll_1	ba	point7	149.022
s_adult_013	SMR	SMR	c_adults	syll_1	ba	point7	143.432
s_adult_013	SMR	SMR	c_adults	syll_1	ba	point7	141.106
s_adult_014	SMR	SMR	c_adults	syll_1	ba	point7	289.013
s_adult_014	SMR	SMR	c_adults	syll_1	ba	point7	257.905
s_adult_014	SMR	SMR	c_adults	syll_1	ba	point7	213.047
s_adult_014	SMR	SMR	c_adults	syll_1	ba	point7	210.546
s_adult_015	SMR	SMR	c_adults	syll_1	ba	point7	184.572
s_adult_015	SMR	SMR	c_adults	syll_1	ba	point7	167.005
s_adult_015	SMR	SMR	c_adults	syll_1	ba	point7	168.169
s_adult_015	SMR	SMR	c_adults	syll_1	ba	point7	167.529
s_adult_016	SMR	SMR	c_adults	syll_1	ba	point7	146.52
s_adult_016	SMR	SMR	c_adults	syll_1	ba	point7	161.165
s_adult_016	SMR	SMR	c_adults	syll_1	ba	point7	163.925
s_adult_016	SMR	SMR	c_adults	syll_1	ba	point7	152.962
s_adult_017	SMR	SMR	c_adults	syll_1	ba	point7	210.606
s_adult_017	SMR	SMR	c_adults	syll_1	ba	point7	199.985
s_adult_017	SMR	SMR	c_adults	syll_1	ba	point7	200.005
s_adult_017	SMR	SMR	c_adults	syll_1	ba	point7	203.323
s_adult_018	SMR	SMR	c_adults	syll_1	ba	point7	231.262
s_adult_018	SMR	SMR	c_adults	syll_1	ba	point7	233.871
s_adult_018	SMR	SMR	c_adults	syll_1	ba	point7	229.538
s_adult_018	SMR	SMR	c_adults	syll_1	ba	point7	218.524
s_adult_019	SMR	SMR	c_adults	syll_1	ba	point7	179.047
s_adult_019	SMR	SMR	c_adults	syll_1	ba	point7	177.642
s_adult_019	SMR	SMR	c_adults	syll_1	ba	point7	174.039
s_adult_019	SMR	SMR	c_adults	syll_1	ba	point7	173.01
s_adult_020	SMR	SMR	c_adults	syll_1	ba	point7	203.906
s_adult_020	SMR	SMR	c_adults	syll_1	ba	point7	192.198
s_adult_020	SMR	SMR	c_adults	syll_1	ba	point7	194.143
s_adult_020	SMR	SMR	c_adults	syll_1	ba	point7	190.159
s_adult_021	SMR	SMR	c_adults	syll_1	ba	point7	213.095
s_adult_021	SMR	SMR	c_adults	syll_1	ba	point7	206.56
s_adult_021	SMR	SMR	c_adults	syll_1	ba	point7	208.496
s_adult_021	SMR	SMR	c_adults	syll_1	ba	point7	204.775
s_adult_022	SMR	SMR	c_adults	syll_1	ba	point7	215.172
s_adult_022	SMR	SMR	c_adults	syll_1	ba	point7	217.983
s_adult_022	SMR	SMR	c_adults	syll_1	ba	point7	204.808
s_adult_022	SMR	SMR	c_adults	syll_1	ba	point7	207.215
s_adult_023	SMR	SMR	c_adults	syll_1	ba	point7	110.169
s_adult_023	SMR	SMR	c_adults	syll_1	ba	point7	114.41
s_adult_023	SMR	SMR	c_adults	syll_1	ba	point7	113.935
s_adult_023	SMR	SMR	c_adults	syll_1	ba	point7	112.615
s_adult_01	SMR	SMR	c_adults	syll_2	de	point7	249.036
s_adult_01	SMR	SMR	c_adults	syll_2	de	point7	237.641
s_adult_01	SMR	SMR	c_adults	syll_2	de	point7	232.979
s_adult_01	SMR	SMR	c_adults	syll_2	de	point7	225.431
s_adult_02	SMR	SMR	c_adults	syll_2	de	point7	153.919
s_adult_02	SMR	SMR	c_adults	syll_2	de	point7	152.186
s_adult_02	SMR	SMR	c_adults	syll_2	de	point7	154.442
s_adult_02	SMR	SMR	c_adults	syll_2	de	point7	153.043
s_adult_03	SMR	SMR	c_adults	syll_2	de	point7	217.164
s_adult_03	SMR	SMR	c_adults	syll_2	de	point7	208.764
s_adult_03	SMR	SMR	c_adults	syll_2	de	point7	214.504
s_adult_03	SMR	SMR	c_adults	syll_2	de	point7	216.807
s_adult_04	SMR	SMR	c_adults	syll_2	de	point7	221.874
s_adult_04	SMR	SMR	c_adults	syll_2	de	point7	215.931
s_adult_04	SMR	SMR	c_adults	syll_2	de	point7	214.611
s_adult_04	SMR	SMR	c_adults	syll_2	de	point7	217.375
s_adult_05	SMR	SMR	c_adults	syll_2	de	point7	129.165
s_adult_05	SMR	SMR	c_adults	syll_2	de	point7	115.973
s_adult_05	SMR	SMR	c_adults	syll_2	de	point7	108.679
s_adult_05	SMR	SMR	c_adults	syll_2	de	point7	100.966
s_adult_06	SMR	SMR	c_adults	syll_2	de	point7	253.816
s_adult_06	SMR	SMR	c_adults	syll_2	de	point7	237.734
s_adult_06	SMR	SMR	c_adults	syll_2	de	point7	228.741
s_adult_06	SMR	SMR	c_adults	syll_2	de	point7	229.143
s_adult_07	SMR	SMR	c_adults	syll_2	de	point7	234.21
s_adult_07	SMR	SMR	c_adults	syll_2	de	point7	226.254
s_adult_07	SMR	SMR	c_adults	syll_2	de	point7	224.015
s_adult_07	SMR	SMR	c_adults	syll_2	de	point7	220.468
s_adult_08	SMR	SMR	c_adults	syll_2	de	point7	130.522
s_adult_08	SMR	SMR	c_adults	syll_2	de	point7	125.38
s_adult_08	SMR	SMR	c_adults	syll_2	de	point7	124.378
s_adult_08	SMR	SMR	c_adults	syll_2	de	point7	124.477
s_adult_09	SMR	SMR	c_adults	syll_2	de	point7	162.275
s_adult_09	SMR	SMR	c_adults	syll_2	de	point7	157.408
s_adult_09	SMR	SMR	c_adults	syll_2	de	point7	154.337
s_adult_09	SMR	SMR	c_adults	syll_2	de	point7	154.711
s_adult_010	SMR	SMR	c_adults	syll_2	de	point7	252.976
s_adult_010	SMR	SMR	c_adults	syll_2	de	point7	244.893
s_adult_010	SMR	SMR	c_adults	syll_2	de	point7	245.569
s_adult_010	SMR	SMR	c_adults	syll_2	de	point7	237.601
s_adult_011	SMR	SMR	c_adults	syll_2	de	point7	116.842
s_adult_011	SMR	SMR	c_adults	syll_2	de	point7	107.211
s_adult_011	SMR	SMR	c_adults	syll_2	de	point7	112.663
s_adult_011	SMR	SMR	c_adults	syll_2	de	point7	108.347
s_adult_012	SMR	SMR	c_adults	syll_2	de	point7	117.376
s_adult_012	SMR	SMR	c_adults	syll_2	de	point7	110.262
s_adult_012	SMR	SMR	c_adults	syll_2	de	point7	105.955
s_adult_012	SMR	SMR	c_adults	syll_2	de	point7	103.576
s_adult_013	SMR	SMR	c_adults	syll_2	de	point7	160.754
s_adult_013	SMR	SMR	c_adults	syll_2	de	point7	150.861
s_adult_013	SMR	SMR	c_adults	syll_2	de	point7	140.933
s_adult_013	SMR	SMR	c_adults	syll_2	de	point7	144.396
s_adult_014	SMR	SMR	c_adults	syll_2	de	point7	310.883
s_adult_014	SMR	SMR	c_adults	syll_2	de	point7	277.415
s_adult_014	SMR	SMR	c_adults	syll_2	de	point7	248.066
s_adult_014	SMR	SMR	c_adults	syll_2	de	point7	209.509
s_adult_015	SMR	SMR	c_adults	syll_2	de	point7	177.701
s_adult_015	SMR	SMR	c_adults	syll_2	de	point7	164.008
s_adult_015	SMR	SMR	c_adults	syll_2	de	point7	167.737
s_adult_015	SMR	SMR	c_adults	syll_2	de	point7	164.662
s_adult_016	SMR	SMR	c_adults	syll_2	de	point7	170.946
s_adult_016	SMR	SMR	c_adults	syll_2	de	point7	164.47
s_adult_016	SMR	SMR	c_adults	syll_2	de	point7	162.022
s_adult_016	SMR	SMR	c_adults	syll_2	de	point7	157.487
s_adult_017	SMR	SMR	c_adults	syll_2	de	point7	225.813
s_adult_017	SMR	SMR	c_adults	syll_2	de	point7	211.822
s_adult_017	SMR	SMR	c_adults	syll_2	de	point7	212.5
s_adult_017	SMR	SMR	c_adults	syll_2	de	point7	214.379
s_adult_018	SMR	SMR	c_adults	syll_2	de	point7	242.421
s_adult_018	SMR	SMR	c_adults	syll_2	de	point7	227.607
s_adult_018	SMR	SMR	c_adults	syll_2	de	point7	217.649
s_adult_018	SMR	SMR	c_adults	syll_2	de	point7	217.836
s_adult_019	SMR	SMR	c_adults	syll_2	de	point7	183.335
s_adult_019	SMR	SMR	c_adults	syll_2	de	point7	179.222
s_adult_019	SMR	SMR	c_adults	syll_2	de	point7	174.522
s_adult_019	SMR	SMR	c_adults	syll_2	de	point7	171.011
s_adult_020	SMR	SMR	c_adults	syll_2	de	point7	206.885
s_adult_020	SMR	SMR	c_adults	syll_2	de	point7	196.294
s_adult_020	SMR	SMR	c_adults	syll_2	de	point7	196.134
s_adult_020	SMR	SMR	c_adults	syll_2	de	point7	191.218
s_adult_021	SMR	SMR	c_adults	syll_2	de	point7	211.822
s_adult_021	SMR	SMR	c_adults	syll_2	de	point7	214.045
s_adult_021	SMR	SMR	c_adults	syll_2	de	point7	213.855
s_adult_021	SMR	SMR	c_adults	syll_2	de	point7	212.285
s_adult_022	SMR	SMR	c_adults	syll_2	de	point7	220.802
s_adult_022	SMR	SMR	c_adults	syll_2	de	point7	223.02
s_adult_022	SMR	SMR	c_adults	syll_2	de	point7	212.593
s_adult_022	SMR	SMR	c_adults	syll_2	de	point7	217.253
s_adult_023	SMR	SMR	c_adults	syll_2	de	point7	117.969
s_adult_023	SMR	SMR	c_adults	syll_2	de	point7	114.104
s_adult_023	SMR	SMR	c_adults	syll_2	de	point7	115.658
s_adult_023	SMR	SMR	c_adults	syll_2	de	point7	114.825
s_adult_01	SMR	SMR	c_adults	syll_3	go	point8	252.937
s_adult_01	SMR	SMR	c_adults	syll_3	go	point8	237.3
s_adult_01	SMR	SMR	c_adults	syll_3	go	point8	234.6
s_adult_01	SMR	SMR	c_adults	syll_3	go	point8	226.735
s_adult_02	SMR	SMR	c_adults	syll_3	go	point8	153.505
s_adult_02	SMR	SMR	c_adults	syll_3	go	point8	151.734
s_adult_02	SMR	SMR	c_adults	syll_3	go	point8	152.753
s_adult_02	SMR	SMR	c_adults	syll_3	go	point8	151.593
s_adult_03	SMR	SMR	c_adults	syll_3	go	point8	217.589
s_adult_03	SMR	SMR	c_adults	syll_3	go	point8	214.083
s_adult_03	SMR	SMR	c_adults	syll_3	go	point8	219.593
s_adult_03	SMR	SMR	c_adults	syll_3	go	point8	221.19
s_adult_04	SMR	SMR	c_adults	syll_3	go	point8	149.491
s_adult_04	SMR	SMR	c_adults	syll_3	go	point8	172.009
s_adult_04	SMR	SMR	c_adults	syll_3	go	point8	173.387
s_adult_04	SMR	SMR	c_adults	syll_3	go	point8	174.776
s_adult_05	SMR	SMR	c_adults	syll_3	go	point8	151.084
s_adult_05	SMR	SMR	c_adults	syll_3	go	point8	133.548
s_adult_05	SMR	SMR	c_adults	syll_3	go	point8	127.92
s_adult_05	SMR	SMR	c_adults	syll_3	go	point8	123.29
s_adult_06	SMR	SMR	c_adults	syll_3	go	point8	252.166
s_adult_06	SMR	SMR	c_adults	syll_3	go	point8	238.702
s_adult_06	SMR	SMR	c_adults	syll_3	go	point8	231.537
s_adult_06	SMR	SMR	c_adults	syll_3	go	point8	226.017
s_adult_07	SMR	SMR	c_adults	syll_3	go	point8	238.268
s_adult_07	SMR	SMR	c_adults	syll_3	go	point8	232.514
s_adult_07	SMR	SMR	c_adults	syll_3	go	point8	232.7
s_adult_07	SMR	SMR	c_adults	syll_3	go	point8	227.327
s_adult_08	SMR	SMR	c_adults	syll_3	go	point8	134.363
s_adult_08	SMR	SMR	c_adults	syll_3	go	point8	128.986
s_adult_08	SMR	SMR	c_adults	syll_3	go	point8	130.343
s_adult_08	SMR	SMR	c_adults	syll_3	go	point8	128.657
s_adult_09	SMR	SMR	c_adults	syll_3	go	point8	160.909
s_adult_09	SMR	SMR	c_adults	syll_3	go	point8	159.213
s_adult_09	SMR	SMR	c_adults	syll_3	go	point8	157.518
s_adult_09	SMR	SMR	c_adults	syll_3	go	point8	152.375
s_adult_010	SMR	SMR	c_adults	syll_3	go	point8	252.765
s_adult_010	SMR	SMR	c_adults	syll_3	go	point8	250.851
s_adult_010	SMR	SMR	c_adults	syll_3	go	point8	250.909
s_adult_010	SMR	SMR	c_adults	syll_3	go	point8	245.599
s_adult_011	SMR	SMR	c_adults	syll_3	go	point8	130.362
s_adult_011	SMR	SMR	c_adults	syll_3	go	point8	132.655
s_adult_011	SMR	SMR	c_adults	syll_3	go	point8	122.84
s_adult_011	SMR	SMR	c_adults	syll_3	go	point8	133.95
s_adult_012	SMR	SMR	c_adults	syll_3	go	point8	109.372
s_adult_012	SMR	SMR	c_adults	syll_3	go	point8	104.917
s_adult_012	SMR	SMR	c_adults	syll_3	go	point8	102.019
s_adult_012	SMR	SMR	c_adults	syll_3	go	point8	99.1686
s_adult_013	SMR	SMR	c_adults	syll_3	go	point8	168.455
s_adult_013	SMR	SMR	c_adults	syll_3	go	point8	152.178
s_adult_013	SMR	SMR	c_adults	syll_3	go	point8	144.429
s_adult_013	SMR	SMR	c_adults	syll_3	go	point8	148.088
s_adult_014	SMR	SMR	c_adults	syll_3	go	point8	298.858
s_adult_014	SMR	SMR	c_adults	syll_3	go	point8	267.012
s_adult_014	SMR	SMR	c_adults	syll_3	go	point8	227.305
s_adult_014	SMR	SMR	c_adults	syll_3	go	point8	207.332
s_adult_015	SMR	SMR	c_adults	syll_3	go	point8	166.647
s_adult_015	SMR	SMR	c_adults	syll_3	go	point8	162.318
s_adult_015	SMR	SMR	c_adults	syll_3	go	point8	161.023
s_adult_015	SMR	SMR	c_adults	syll_3	go	point8	158.264
s_adult_016	SMR	SMR	c_adults	syll_3	go	point8	175.373
s_adult_016	SMR	SMR	c_adults	syll_3	go	point8	169.723
s_adult_016	SMR	SMR	c_adults	syll_3	go	point8	169.275
s_adult_016	SMR	SMR	c_adults	syll_3	go	point8	174.504
s_adult_017	SMR	SMR	c_adults	syll_3	go	point8	220.52
s_adult_017	SMR	SMR	c_adults	syll_3	go	point8	216.525
s_adult_017	SMR	SMR	c_adults	syll_3	go	point8	215.181
s_adult_017	SMR	SMR	c_adults	syll_3	go	point8	217.471
s_adult_018	SMR	SMR	c_adults	syll_3	go	point8	254.394
s_adult_018	SMR	SMR	c_adults	syll_3	go	point8	248.483
s_adult_018	SMR	SMR	c_adults	syll_3	go	point8	247.474
s_adult_018	SMR	SMR	c_adults	syll_3	go	point8	245.858
s_adult_019	SMR	SMR	c_adults	syll_3	go	point8	195.789
s_adult_019	SMR	SMR	c_adults	syll_3	go	point8	192.059
s_adult_019	SMR	SMR	c_adults	syll_3	go	point8	180.135
s_adult_019	SMR	SMR	c_adults	syll_3	go	point8	181.57
s_adult_020	SMR	SMR	c_adults	syll_3	go	point8	200.193
s_adult_020	SMR	SMR	c_adults	syll_3	go	point8	194.238
s_adult_020	SMR	SMR	c_adults	syll_3	go	point8	190.902
s_adult_020	SMR	SMR	c_adults	syll_3	go	point8	186.882
s_adult_021	SMR	SMR	c_adults	syll_3	go	point8	216.212
s_adult_021	SMR	SMR	c_adults	syll_3	go	point8	214.3
s_adult_021	SMR	SMR	c_adults	syll_3	go	point8	214.187
s_adult_021	SMR	SMR	c_adults	syll_3	go	point8	213.09
s_adult_022	SMR	SMR	c_adults	syll_3	go	point8	223.295
s_adult_022	SMR	SMR	c_adults	syll_3	go	point8	220.805
s_adult_022	SMR	SMR	c_adults	syll_3	go	point8	219.844
s_adult_022	SMR	SMR	c_adults	syll_3	go	point8	220.611
s_adult_023	SMR	SMR	c_adults	syll_3	go	point8	118.487
s_adult_023	SMR	SMR	c_adults	syll_3	go	point8	116.12
s_adult_023	SMR	SMR	c_adults	syll_3	go	point8	113.401
s_adult_023	SMR	SMR	c_adults	syll_3	go	point8	113.354

## Sheet: intensity
subject	task_DDK	subtask	group	syllable_nmb	syll	max_point	value
s_adult_01	AMR	AMR_ba	c_adults	syll_1	ba	point7	73.6276
s_adult_01	AMR	AMR_ba	c_adults	syll_1	ba	point7	69.3614
s_adult_01	AMR	AMR_ba	c_adults	syll_1	ba	point7	69.6822
s_adult_01	AMR	AMR_ba	c_adults	syll_1	ba	point7	67.1043
s_adult_02	AMR	AMR_ba	c_adults	syll_1	ba	point7	72.1454
s_adult_02	AMR	AMR_ba	c_adults	syll_1	ba	point7	69.238
s_adult_02	AMR	AMR_ba	c_adults	syll_1	ba	point7	68.7898
s_adult_02	AMR	AMR_ba	c_adults	syll_1	ba	point7	67.8284
s_adult_03	AMR	AMR_ba	c_adults	syll_1	ba	point7	70.9126
s_adult_03	AMR	AMR_ba	c_adults	syll_1	ba	point7	71.9792
s_adult_03	AMR	AMR_ba	c_adults	syll_1	ba	point7	66.8141
s_adult_03	AMR	AMR_ba	c_adults	syll_1	ba	point7	66.3997
s_adult_04	AMR	AMR_ba	c_adults	syll_1	ba	point7	69.6193
s_adult_04	AMR	AMR_ba	c_adults	syll_1	ba	point7	69.5366
s_adult_04	AMR	AMR_ba	c_adults	syll_1	ba	point7	68.768
s_adult_04	AMR	AMR_ba	c_adults	syll_1	ba	point7	68.0341
s_adult_05	AMR	AMR_ba	c_adults	syll_1	ba	point7	69.8477
s_adult_05	AMR	AMR_ba	c_adults	syll_1	ba	point7	69.59
s_adult_05	AMR	AMR_ba	c_adults	syll_1	ba	point7	68.6977
s_adult_05	AMR	AMR_ba	c_adults	syll_1	ba	point7	66.7546
s_adult_06	AMR	AMR_ba	c_adults	syll_1	ba	point7	72.501
s_adult_06	AMR	AMR_ba	c_adults	syll_1	ba	point7	69.1887
s_adult_06	AMR	AMR_ba	c_adults	syll_1	ba	point7	62.3737
s_adult_06	AMR	AMR_ba	c_adults	syll_1	ba	point7	61.141
s_adult_07	AMR	AMR_ba	c_adults	syll_1	ba	point7	72.6705
s_adult_07	AMR	AMR_ba	c_adults	syll_1	ba	point7	71.3659
s_adult_07	AMR	AMR_ba	c_adults	syll_1	ba	point7	70.6315
s_adult_07	AMR	AMR_ba	c_adults	syll_1	ba	point7	66.2989
s_adult_08	AMR	AMR_ba	c_adults	syll_1	ba	point7	74.1505
s_adult_08	AMR	AMR_ba	c_adults	syll_1	ba	point7	69.0945
s_adult_08	AMR	AMR_ba	c_adults	syll_1	ba	point7	70.0376
s_adult_08	AMR	AMR_ba	c_adults	syll_1	ba	point7	63.8031
s_adult_09	AMR	AMR_ba	c_adults	syll_1	ba	point7	71.4328
s_adult_09	AMR	AMR_ba	c_adults	syll_1	ba	point7	68.4383
s_adult_09	AMR	AMR_ba	c_adults	syll_1	ba	point7	67.2347
s_adult_09	AMR	AMR_ba	c_adults	syll_1	ba	point7	67.2255
s_adult_010	AMR	AMR_ba	c_adults	syll_1	ba	point7	72.9063
s_adult_010	AMR	AMR_ba	c_adults	syll_1	ba	point7	67.0626
s_adult_010	AMR	AMR_ba	c_adults	syll_1	ba	point7	64.7912
s_adult_010	AMR	AMR_ba	c_adults	syll_1	ba	point7	64.4824
s_adult_011	AMR	AMR_ba	c_adults	syll_1	ba	point7	69.1572
s_adult_011	AMR	AMR_ba	c_adults	syll_1	ba	point7	64.2084
s_adult_011	AMR	AMR_ba	c_adults	syll_1	ba	point7	64.6996
s_adult_011	AMR	AMR_ba	c_adults	syll_1	ba	point7	64.7308
s_adult_012	AMR	AMR_ba	c_adults	syll_1	ba	point7	64.658
s_adult_012	AMR	AMR_ba	c_adults	syll_1	ba	point7	72.0684
s_adult_012	AMR	AMR_ba	c_adults	syll_1	ba	point7	67.2624
s_adult_012	AMR	AMR_ba	c_adults	syll_1	ba	point7	67.9959
s_adult_013	AMR	AMR_ba	c_adults	syll_1	ba	point7	69.4645
s_adult_013	AMR	AMR_ba	c_adults	syll_1	ba	point7	68.5468
s_adult_013	AMR	AMR_ba	c_adults	syll_1	ba	point7	67.5847
s_adult_013	AMR	AMR_ba	c_adults	syll_1	ba	point7	65.5845
s_adult_014	AMR	AMR_ba	c_adults	syll_1	ba	point7	71.8277
s_adult_014	AMR	AMR_ba	c_adults	syll_1	ba	point7	68.4216
s_adult_014	AMR	AMR_ba	c_adults	syll_1	ba	point7	68.8356
s_adult_014	AMR	AMR_ba	c_adults	syll_1	ba	point7	69.8096
s_adult_015	AMR	AMR_ba	c_adults	syll_1	ba	point7	68.2698
s_adult_015	AMR	AMR_ba	c_adults	syll_1	ba	point7	68.9311
s_adult_015	AMR	AMR_ba	c_adults	syll_1	ba	point7	69.096
s_adult_015	AMR	AMR_ba	c_adults	syll_1	ba	point7	67.3326
s_adult_016	AMR	AMR_ba	c_adults	syll_1	ba	point7	68.6874
s_adult_016	AMR	AMR_ba	c_adults	syll_1	ba	point7	68.2171
s_adult_016	AMR	AMR_ba	c_adults	syll_1	ba	point7	66.1429
s_adult_016	AMR	AMR_ba	c_adults	syll_1	ba	point7	65.7857
s_adult_017	AMR	AMR_ba	c_adults	syll_1	ba	point7	70.8865
s_adult_017	AMR	AMR_ba	c_adults	syll_1	ba	point7	70.1848
s_adult_017	AMR	AMR_ba	c_adults	syll_1	ba	point7	69.5328
s_adult_017	AMR	AMR_ba	c_adults	syll_1	ba	point7	67.8594
s_adult_018	AMR	AMR_ba	c_adults	syll_1	ba	point7	74.1262
s_adult_018	AMR	AMR_ba	c_adults	syll_1	ba	point7	68.6752
s_adult_018	AMR	AMR_ba	c_adults	syll_1	ba	point7	68.5642
s_adult_018	AMR	AMR_ba	c_adults	syll_1	ba	point7	66.9553
s_adult_019	AMR	AMR_ba	c_adults	syll_1	ba	point7	61.9376
s_adult_019	AMR	AMR_ba	c_adults	syll_1	ba	point7	68.3571
s_adult_019	AMR	AMR_ba	c_adults	syll_1	ba	point7	67.892
s_adult_019	AMR	AMR_ba	c_adults	syll_1	ba	point7	69.1111
s_adult_020	AMR	AMR_ba	c_adults	syll_1	ba	point7	71.9732
s_adult_020	AMR	AMR_ba	c_adults	syll_1	ba	point7	68.2802
s_adult_020	AMR	AMR_ba	c_adults	syll_1	ba	point7	68.1513
s_adult_020	AMR	AMR_ba	c_adults	syll_1	ba	point7	67.9715
s_adult_021	AMR	AMR_ba	c_adults	syll_1	ba	point7	68.398
s_adult_021	AMR	AMR_ba	c_adults	syll_1	ba	point7	68.0261
s_adult_021	AMR	AMR_ba	c_adults	syll_1	ba	point7	66.7736
s_adult_021	AMR	AMR_ba	c_adults	syll_1	ba	point7	66.6701
s_adult_022	AMR	AMR_ba	c_adults	syll_1	ba	point7	71.2087
s_adult_022	AMR	AMR_ba	c_adults	syll_1	ba	point7	66.493
s_adult_022	AMR	AMR_ba	c_adults	syll_1	ba	point7	68.0724
s_adult_022	AMR	AMR_ba	c_adults	syll_1	ba	point7	67.4468
s_adult_023	AMR	AMR_ba	c_adults	syll_1	ba	point7	70.3072
s_adult_023	AMR	AMR_ba	c_adults	syll_1	ba	point7	68.2536
s_adult_023	AMR	AMR_ba	c_adults	syll_1	ba	point7	67.2321
s_adult_023	AMR	AMR_ba	c_adults	syll_1	ba	point7	66.0826
s_adult_01	SMR	SMR	c_adults	syll_1	ba	point7	74.1496
s_adult_01	SMR	SMR	c_adults	syll_1	ba	point7	68.007
s_adult_01	SMR	SMR	c_adults	syll_1	ba	point7	67.3542
s_adult_01	SMR	SMR	c_adults	syll_1	ba	point7	65.3872
s_adult_02	SMR	SMR	c_adults	syll_1	ba	point7	70.1782
s_adult_02	SMR	SMR	c_adults	syll_1	ba	point7	66.1192
s_adult_02	SMR	SMR	c_adults	syll_1	ba	point7	66.192
s_adult_02	SMR	SMR	c_adults	syll_1	ba	point7	66.161
s_adult_03	SMR	SMR	c_adults	syll_1	ba	point7	69.7951
s_adult_03	SMR	SMR	c_adults	syll_1	ba	point7	65.7283
s_adult_03	SMR	SMR	c_adults	syll_1	ba	point7	70.3979
s_adult_03	SMR	SMR	c_adults	syll_1	ba	point7	69.422
s_adult_04	SMR	SMR	c_adults	syll_1	ba	point7	71.0718
s_adult_04	SMR	SMR	c_adults	syll_1	ba	point7	70.2696
s_adult_04	SMR	SMR	c_adults	syll_1	ba	point7	67.3385
s_adult_04	SMR	SMR	c_adults	syll_1	ba	point7	71.7484
s_adult_05	SMR	SMR	c_adults	syll_1	ba	point7	72.9587
s_adult_05	SMR	SMR	c_adults	syll_1	ba	point7	70.5505
s_adult_05	SMR	SMR	c_adults	syll_1	ba	point7	76.0786
s_adult_05	SMR	SMR	c_adults	syll_1	ba	point7	66.9663
s_adult_06	SMR	SMR	c_adults	syll_1	ba	point7	70.7682
s_adult_06	SMR	SMR	c_adults	syll_1	ba	point7	64.7065
s_adult_06	SMR	SMR	c_adults	syll_1	ba	point7	65.7942
s_adult_06	SMR	SMR	c_adults	syll_1	ba	point7	64.8281
s_adult_07	SMR	SMR	c_adults	syll_1	ba	point7	69.8612
s_adult_07	SMR	SMR	c_adults	syll_1	ba	point7	73.6344
s_adult_07	SMR	SMR	c_adults	syll_1	ba	point7	74.1208
s_adult_07	SMR	SMR	c_adults	syll_1	ba	point7	71.9542
s_adult_08	SMR	SMR	c_adults	syll_1	ba	point7	71.7302
s_adult_08	SMR	SMR	c_adults	syll_1	ba	point7	69.8316
s_adult_08	SMR	SMR	c_adults	syll_1	ba	point7	67.3931
s_adult_08	SMR	SMR	c_adults	syll_1	ba	point7	66.6759
s_adult_09	SMR	SMR	c_adults	syll_1	ba	point7	65.9093
s_adult_09	SMR	SMR	c_adults	syll_1	ba	point7	67.4583
s_adult_09	SMR	SMR	c_adults	syll_1	ba	point7	68.921
s_adult_09	SMR	SMR	c_adults	syll_1	ba	point7	69.0494
s_adult_010	SMR	SMR	c_adults	syll_1	ba	point7	68.3923
s_adult_010	SMR	SMR	c_adults	syll_1	ba	point7	67.4655
s_adult_010	SMR	SMR	c_adults	syll_1	ba	point7	68.5971
s_adult_010	SMR	SMR	c_adults	syll_1	ba	point7	66.2921
s_adult_011	SMR	SMR	c_adults	syll_1	ba	point7	70.9399
s_adult_011	SMR	SMR	c_adults	syll_1	ba	point7	65.4862
s_adult_011	SMR	SMR	c_adults	syll_1	ba	point7	64.4144
s_adult_011	SMR	SMR	c_adults	syll_1	ba	point7	63.0215
s_adult_012	SMR	SMR	c_adults	syll_1	ba	point7	75.1942
s_adult_012	SMR	SMR	c_adults	syll_1	ba	point7	70.5819
s_adult_012	SMR	SMR	c_adults	syll_1	ba	point7	64.3066
s_adult_012	SMR	SMR	c_adults	syll_1	ba	point7	62.6125
s_adult_013	SMR	SMR	c_adults	syll_1	ba	point7	69.183
s_adult_013	SMR	SMR	c_adults	syll_1	ba	point7	67.5744
s_adult_013	SMR	SMR	c_adults	syll_1	ba	point7	64.1974
s_adult_013	SMR	SMR	c_adults	syll_1	ba	point7	65.1367
s_adult_014	SMR	SMR	c_adults	syll_1	ba	point7	72.6804
s_adult_014	SMR	SMR	c_adults	syll_1	ba	point7	70.4333
s_adult_014	SMR	SMR	c_adults	syll_1	ba	point7	66.8607
s_adult_014	SMR	SMR	c_adults	syll_1	ba	point7	68.1519
s_adult_015	SMR	SMR	c_adults	syll_1	ba	point7	67.2657
s_adult_015	SMR	SMR	c_adults	syll_1	ba	point7	67.4663
s_adult_015	SMR	SMR	c_adults	syll_1	ba	point7	67.172
s_adult_015	SMR	SMR	c_adults	syll_1	ba	point7	67.2204
s_adult_016	SMR	SMR	c_adults	syll_1	ba	point7	66.2387
s_adult_016	SMR	SMR	c_adults	syll_1	ba	point7	68.3106
s_adult_016	SMR	SMR	c_adults	syll_1	ba	point7	67.1676
s_adult_016	SMR	SMR	c_adults	syll_1	ba	point7	67.3124
s_adult_017	SMR	SMR	c_adults	syll_1	ba	point7	67.9694
s_adult_017	SMR	SMR	c_adults	syll_1	ba	point7	64.3184
s_adult_017	SMR	SMR	c_adults	syll_1	ba	point7	65.8903
s_adult_017	SMR	SMR	c_adults	syll_1	ba	point7	68.2954
s_adult_018	SMR	SMR	c_adults	syll_1	ba	point7	70.4339
s_adult_018	SMR	SMR	c_adults	syll_1	ba	point7	65.9678
s_adult_018	SMR	SMR	c_adults	syll_1	ba	point7	66.3266
s_adult_018	SMR	SMR	c_adults	syll_1	ba	point7	66.9685
s_adult_019	SMR	SMR	c_adults	syll_1	ba	point7	70.9693
s_adult_019	SMR	SMR	c_adults	syll_1	ba	point7	71.2047
s_adult_019	SMR	SMR	c_adults	syll_1	ba	point7	71.4715
s_adult_019	SMR	SMR	c_adults	syll_1	ba	point7	69.787
s_adult_020	SMR	SMR	c_adults	syll_1	ba	point7	68.4907
s_adult_020	SMR	SMR	c_adults	syll_1	ba	point7	67.5368
s_adult_020	SMR	SMR	c_adults	syll_1	ba	point7	67.8445
s_adult_020	SMR	SMR	c_adults	syll_1	ba	point7	66.7485
s_adult_021	SMR	SMR	c_adults	syll_1	ba	point7	65.2604
s_adult_021	SMR	SMR	c_adults	syll_1	ba	point7	66.3041
s_adult_021	SMR	SMR	c_adults	syll_1	ba	point7	67.596
s_adult_021	SMR	SMR	c_adults	syll_1	ba	point7	65.7579
s_adult_022	SMR	SMR	c_adults	syll_1	ba	point7	71.5502
s_adult_022	SMR	SMR	c_adults	syll_1	ba	point7	69.1388
s_adult_022	SMR	SMR	c_adults	syll_1	ba	point7	65.0241
s_adult_022	SMR	SMR	c_adults	syll_1	ba	point7	65.2592
s_adult_023	SMR	SMR	c_adults	syll_1	ba	point7	74.7397
s_adult_023	SMR	SMR	c_adults	syll_1	ba	point7	68.0997
s_adult_023	SMR	SMR	c_adults	syll_1	ba	point7	67.8648
s_adult_023	SMR	SMR	c_adults	syll_1	ba	point7	67.1359
s_adult_01	SMR	SMR	c_adults	syll_2	de	point7	70.8406
s_adult_01	SMR	SMR	c_adults	syll_2	de	point7	65.2105
s_adult_01	SMR	SMR	c_adults	syll_2	de	point7	65.1656
s_adult_01	SMR	SMR	c_adults	syll_2	de	point7	63.6044
s_adult_02	SMR	SMR	c_adults	syll_2	de	point7	67.4683
s_adult_02	SMR	SMR	c_adults	syll_2	de	point7	67.2909
s_adult_02	SMR	SMR	c_adults	syll_2	de	point7	66.5674
s_adult_02	SMR	SMR	c_adults	syll_2	de	point7	65.9893
s_adult_03	SMR	SMR	c_adults	syll_2	de	point7	68.9551
s_adult_03	SMR	SMR	c_adults	syll_2	de	point7	63.858
s_adult_03	SMR	SMR	c_adults	syll_2	de	point7	65.3422
s_adult_03	SMR	SMR	c_adults	syll_2	de	point7	70.6786
s_adult_04	SMR	SMR	c_adults	syll_2	de	point7	73.3909
s_adult_04	SMR	SMR	c_adults	syll_2	de	point7	71.4326
s_adult_04	SMR	SMR	c_adults	syll_2	de	point7	70.5994
s_adult_04	SMR	SMR	c_adults	syll_2	de	point7	71.7458
s_adult_05	SMR	SMR	c_adults	syll_2	de	point7	71.1906
s_adult_05	SMR	SMR	c_adults	syll_2	de	point7	66.0386
s_adult_05	SMR	SMR	c_adults	syll_2	de	point7	62.5735
s_adult_05	SMR	SMR	c_adults	syll_2	de	point7	61.1704
s_adult_06	SMR	SMR	c_adults	syll_2	de	point7	71.8763
s_adult_06	SMR	SMR	c_adults	syll_2	de	point7	64.0477
s_adult_06	SMR	SMR	c_adults	syll_2	de	point7	64.6139
s_adult_06	SMR	SMR	c_adults	syll_2	de	point7	68.11
s_adult_07	SMR	SMR	c_adults	syll_2	de	point7	67.1983
s_adult_07	SMR	SMR	c_adults	syll_2	de	point7	63.5065
s_adult_07	SMR	SMR	c_adults	syll_2	de	point7	66.0342
s_adult_07	SMR	SMR	c_adults	syll_2	de	point7	64.0665
s_adult_08	SMR	SMR	c_adults	syll_2	de	point7	71.8775
s_adult_08	SMR	SMR	c_adults	syll_2	de	point7	69.6359
s_adult_08	SMR	SMR	c_adults	syll_2	de	point7	70.145
s_adult_08	SMR	SMR	c_adults	syll_2	de	point7	69.5744
s_adult_09	SMR	SMR	c_adults	syll_2	de	point7	66.4546
s_adult_09	SMR	SMR	c_adults	syll_2	de	point7	67.9831
s_adult_09	SMR	SMR	c_adults	syll_2	de	point7	67.253
s_adult_09	SMR	SMR	c_adults	syll_2	de	point7	67.7579
s_adult_010	SMR	SMR	c_adults	syll_2	de	point7	68.0328
s_adult_010	SMR	SMR	c_adults	syll_2	de	point7	67.2516
s_adult_010	SMR	SMR	c_adults	syll_2	de	point7	65.9392
s_adult_010	SMR	SMR	c_adults	syll_2	de	point7	65.0005
s_adult_011	SMR	SMR	c_adults	syll_2	de	point7	63.0396
s_adult_011	SMR	SMR	c_adults	syll_2	de	point7	57.8218
s_adult_011	SMR	SMR	c_adults	syll_2	de	point7	59.5818
s_adult_011	SMR	SMR	c_adults	syll_2	de	point7	60.6414
s_adult_012	SMR	SMR	c_adults	syll_2	de	point7	70.1367
s_adult_012	SMR	SMR	c_adults	syll_2	de	point7	73.9248
s_adult_012	SMR	SMR	c_adults	syll_2	de	point7	64.383
s_adult_012	SMR	SMR	c_adults	syll_2	de	point7	61.5079
s_adult_013	SMR	SMR	c_adults	syll_2	de	point7	67.4028
s_adult_013	SMR	SMR	c_adults	syll_2	de	point7	68.2307
s_adult_013	SMR	SMR	c_adults	syll_2	de	point7	63.9117
s_adult_013	SMR	SMR	c_adults	syll_2	de	point7	65.5707
s_adult_014	SMR	SMR	c_adults	syll_2	de	point7	69.1101
s_adult_014	SMR	SMR	c_adults	syll_2	de	point7	66.7053
s_adult_014	SMR	SMR	c_adults	syll_2	de	point7	62.9346
s_adult_014	SMR	SMR	c_adults	syll_2	de	point7	63.0792
s_adult_015	SMR	SMR	c_adults	syll_2	de	point7	68.7457
s_adult_015	SMR	SMR	c_adults	syll_2	de	point7	68.1051
s_adult_015	SMR	SMR	c_adults	syll_2	de	point7	67.7902
s_adult_015	SMR	SMR	c_adults	syll_2	de	point7	68.3071
s_adult_016	SMR	SMR	c_adults	syll_2	de	point7	68.3402
s_adult_016	SMR	SMR	c_adults	syll_2	de	point7	68.9701
s_adult_016	SMR	SMR	c_adults	syll_2	de	point7	70.0868
s_adult_016	SMR	SMR	c_adults	syll_2	de	point7	69.8576
s_adult_017	SMR	SMR	c_adults	syll_2	de	point7	67.2521
s_adult_017	SMR	SMR	c_adults	syll_2	de	point7	71.5532
s_adult_017	SMR	SMR	c_adults	syll_2	de	point7	70.2393
s_adult_017	SMR	SMR	c_adults	syll_2	de	point7	67.9474
s_adult_018	SMR	SMR	c_adults	syll_2	de	point7	69.0014
s_adult_018	SMR	SMR	c_adults	syll_2	de	point7	65.5839
s_adult_018	SMR	SMR	c_adults	syll_2	de	point7	66.8022
s_adult_018	SMR	SMR	c_adults	syll_2	de	point7	66.6014
s_adult_019	SMR	SMR	c_adults	syll_2	de	point7	68.1807
s_adult_019	SMR	SMR	c_adults	syll_2	de	point7	66.8897
s_adult_019	SMR	SMR	c_adults	syll_2	de	point7	64.9243
s_adult_019	SMR	SMR	c_adults	syll_2	de	point7	65.6301
s_adult_020	SMR	SMR	c_adults	syll_2	de	point7	72.5141
s_adult_020	SMR	SMR	c_adults	syll_2	de	point7	66.9746
s_adult_020	SMR	SMR	c_adults	syll_2	de	point7	70.26
s_adult_020	SMR	SMR	c_adults	syll_2	de	point7	65.6417
s_adult_021	SMR	SMR	c_adults	syll_2	de	point7	69.0135
s_adult_021	SMR	SMR	c_adults	syll_2	de	point7	69.4238
s_adult_021	SMR	SMR	c_adults	syll_2	de	point7	65.9894
s_adult_021	SMR	SMR	c_adults	syll_2	de	point7	65.4456
s_adult_022	SMR	SMR	c_adults	syll_2	de	point7	67.6066
s_adult_022	SMR	SMR	c_adults	syll_2	de	point7	67.2453
s_adult_022	SMR	SMR	c_adults	syll_2	de	point7	63.6283
s_adult_022	SMR	SMR	c_adults	syll_2	de	point7	65.7591
s_adult_023	SMR	SMR	c_adults	syll_2	de	point7	68.5253
s_adult_023	SMR	SMR	c_adults	syll_2	de	point7	66.4214
s_adult_023	SMR	SMR	c_adults	syll_2	de	point7	67.0712
s_adult_023	SMR	SMR	c_adults	syll_2	de	point7	65.8398
s_adult_01	SMR	SMR	c_adults	syll_3	go	point7	70.8421
s_adult_01	SMR	SMR	c_adults	syll_3	go	point7	66.6294
s_adult_01	SMR	SMR	c_adults	syll_3	go	point7	61.7741
s_adult_01	SMR	SMR	c_adults	syll_3	go	point7	59.8986
s_adult_02	SMR	SMR	c_adults	syll_3	go	point7	66.3224
s_adult_02	SMR	SMR	c_adults	syll_3	go	point7	69.1037
s_adult_02	SMR	SMR	c_adults	syll_3	go	point7	67.7284
s_adult_02	SMR	SMR	c_adults	syll_3	go	point7	65.8162
s_adult_03	SMR	SMR	c_adults	syll_3	go	point7	66.4004
s_adult_03	SMR	SMR	c_adults	syll_3	go	point7	67.4395
s_adult_03	SMR	SMR	c_adults	syll_3	go	point7	70.2237
s_adult_03	SMR	SMR	c_adults	syll_3	go	point7	71.2282
s_adult_04	SMR	SMR	c_adults	syll_3	go	point7	59.218
s_adult_04	SMR	SMR	c_adults	syll_3	go	point7	60.512
s_adult_04	SMR	SMR	c_adults	syll_3	go	point7	60.8476
s_adult_04	SMR	SMR	c_adults	syll_3	go	point7	60.1276
s_adult_05	SMR	SMR	c_adults	syll_3	go	point7	74.3749
s_adult_05	SMR	SMR	c_adults	syll_3	go	point7	71.8577
s_adult_05	SMR	SMR	c_adults	syll_3	go	point7	71.3148
s_adult_05	SMR	SMR	c_adults	syll_3	go	point7	70.4335
s_adult_06	SMR	SMR	c_adults	syll_3	go	point7	70.1025
s_adult_06	SMR	SMR	c_adults	syll_3	go	point7	69.34
s_adult_06	SMR	SMR	c_adults	syll_3	go	point7	68.8085
s_adult_06	SMR	SMR	c_adults	syll_3	go	point7	69.3642
s_adult_07	SMR	SMR	c_adults	syll_3	go	point7	68.8993
s_adult_07	SMR	SMR	c_adults	syll_3	go	point7	64.6124
s_adult_07	SMR	SMR	c_adults	syll_3	go	point7	65.1743
s_adult_07	SMR	SMR	c_adults	syll_3	go	point7	63.8043
s_adult_08	SMR	SMR	c_adults	syll_3	go	point7	71.3953
s_adult_08	SMR	SMR	c_adults	syll_3	go	point7	68.296
s_adult_08	SMR	SMR	c_adults	syll_3	go	point7	68.8302
s_adult_08	SMR	SMR	c_adults	syll_3	go	point7	67.8311
s_adult_09	SMR	SMR	c_adults	syll_3	go	point7	69.4125
s_adult_09	SMR	SMR	c_adults	syll_3	go	point7	67.4674
s_adult_09	SMR	SMR	c_adults	syll_3	go	point7	68.7316
s_adult_09	SMR	SMR	c_adults	syll_3	go	point7	68.1802
s_adult_010	SMR	SMR	c_adults	syll_3	go	point7	68.2802
s_adult_010	SMR	SMR	c_adults	syll_3	go	point7	67.5206
s_adult_010	SMR	SMR	c_adults	syll_3	go	point7	66.1483
s_adult_010	SMR	SMR	c_adults	syll_3	go	point7	65.0855
s_adult_011	SMR	SMR	c_adults	syll_3	go	point7	69.4077
s_adult_011	SMR	SMR	c_adults	syll_3	go	point7	70.8233
s_adult_011	SMR	SMR	c_adults	syll_3	go	point7	58.4648
s_adult_011	SMR	SMR	c_adults	syll_3	go	point7	68.4792
s_adult_012	SMR	SMR	c_adults	syll_3	go	point7	73.7847
s_adult_012	SMR	SMR	c_adults	syll_3	go	point7	68.5802
s_adult_012	SMR	SMR	c_adults	syll_3	go	point7	63.4824
s_adult_012	SMR	SMR	c_adults	syll_3	go	point7	66.871
s_adult_013	SMR	SMR	c_adults	syll_3	go	point7	65.3717
s_adult_013	SMR	SMR	c_adults	syll_3	go	point7	70.6304
s_adult_013	SMR	SMR	c_adults	syll_3	go	point7	68.1828
s_adult_013	SMR	SMR	c_adults	syll_3	go	point7	69.9942
s_adult_014	SMR	SMR	c_adults	syll_3	go	point7	68.0668
s_adult_014	SMR	SMR	c_adults	syll_3	go	point7	69.9757
s_adult_014	SMR	SMR	c_adults	syll_3	go	point7	70.6915
s_adult_014	SMR	SMR	c_adults	syll_3	go	point7	70.9565
s_adult_015	SMR	SMR	c_adults	syll_3	go	point7	68.7812
s_adult_015	SMR	SMR	c_adults	syll_3	go	point7	67.9746
s_adult_015	SMR	SMR	c_adults	syll_3	go	point7	68.242
s_adult_015	SMR	SMR	c_adults	syll_3	go	point7	68.6467
s_adult_016	SMR	SMR	c_adults	syll_3	go	point7	69.958
s_adult_016	SMR	SMR	c_adults	syll_3	go	point7	71.0093
s_adult_016	SMR	SMR	c_adults	syll_3	go	point7	71.3476
s_adult_016	SMR	SMR	c_adults	syll_3	go	point7	70.5751
s_adult_017	SMR	SMR	c_adults	syll_3	go	point7	71.5177
s_adult_017	SMR	SMR	c_adults	syll_3	go	point7	70.3688
s_adult_017	SMR	SMR	c_adults	syll_3	go	point7	70.6436
s_adult_017	SMR	SMR	c_adults	syll_3	go	point7	69.8005
s_adult_018	SMR	SMR	c_adults	syll_3	go	point7	71.0852
s_adult_018	SMR	SMR	c_adults	syll_3	go	point7	70.8707
s_adult_018	SMR	SMR	c_adults	syll_3	go	point7	72.1321
s_adult_018	SMR	SMR	c_adults	syll_3	go	point7	69.7392
s_adult_019	SMR	SMR	c_adults	syll_3	go	point7	67.4837
s_adult_019	SMR	SMR	c_adults	syll_3	go	point7	67.2574
s_adult_019	SMR	SMR	c_adults	syll_3	go	point7	66.8463
s_adult_019	SMR	SMR	c_adults	syll_3	go	point7	65.9296
s_adult_020	SMR	SMR	c_adults	syll_3	go	point7	70.7532
s_adult_020	SMR	SMR	c_adults	syll_3	go	point7	68.3406
s_adult_020	SMR	SMR	c_adults	syll_3	go	point7	68.6637
s_adult_020	SMR	SMR	c_adults	syll_3	go	point7	65.2962
s_adult_021	SMR	SMR	c_adults	syll_3	go	point7	71.5356
s_adult_021	SMR	SMR	c_adults	syll_3	go	point7	71.7761
s_adult_021	SMR	SMR	c_adults	syll_3	go	point7	69.0229
s_adult_021	SMR	SMR	c_adults	syll_3	go	point7	67.2587
s_adult_022	SMR	SMR	c_adults	syll_3	go	point7	68.1653
s_adult_022	SMR	SMR	c_adults	syll_3	go	point7	69.2753
s_adult_022	SMR	SMR	c_adults	syll_3	go	point7	67.5035
s_adult_022	SMR	SMR	c_adults	syll_3	go	point7	66.8065
s_adult_023	SMR	SMR	c_adults	syll_3	go	point7	69.8219
s_adult_023	SMR	SMR	c_adults	syll_3	go	point7	66.6975
s_adult_023	SMR	SMR	c_adults	syll_3	go	point7	67.1869
s_adult_023	SMR	SMR	c_adults	syll_3	go	point7	67.2177
s_adult_01	AMR	AMR_de	c_adults	syll_2	de	point6	72.1325
s_adult_01	AMR	AMR_de	c_adults	syll_2	de	point6	67.3035
s_adult_01	AMR	AMR_de	c_adults	syll_2	de	point6	61.7823
s_adult_01	AMR	AMR_de	c_adults	syll_2	de	point6	69.3343
s_adult_02	AMR	AMR_de	c_adults	syll_2	de	point6	68.5009
s_adult_02	AMR	AMR_de	c_adults	syll_2	de	point6	69.3623
s_adult_02	AMR	AMR_de	c_adults	syll_2	de	point6	68.1215
s_adult_02	AMR	AMR_de	c_adults	syll_2	de	point6	67.9821
s_adult_03	AMR	AMR_de	c_adults	syll_2	de	point6	68.134
s_adult_03	AMR	AMR_de	c_adults	syll_2	de	point6	69.5365
s_adult_03	AMR	AMR_de	c_adults	syll_2	de	point6	70.9543
s_adult_03	AMR	AMR_de	c_adults	syll_2	de	point6	70.1
s_adult_04	AMR	AMR_de	c_adults	syll_2	de	point6	73.8703
s_adult_04	AMR	AMR_de	c_adults	syll_2	de	point6	67.2565
s_adult_04	AMR	AMR_de	c_adults	syll_2	de	point6	67.0355
s_adult_04	AMR	AMR_de	c_adults	syll_2	de	point6	53.3837
s_adult_05	AMR	AMR_de	c_adults	syll_2	de	point6	61.9513
s_adult_05	AMR	AMR_de	c_adults	syll_2	de	point6	61.2696
s_adult_05	AMR	AMR_de	c_adults	syll_2	de	point6	68.6327
s_adult_05	AMR	AMR_de	c_adults	syll_2	de	point6	61.2677
s_adult_06	AMR	AMR_de	c_adults	syll_2	de	point6	64.1851
s_adult_06	AMR	AMR_de	c_adults	syll_2	de	point6	69.4065
s_adult_06	AMR	AMR_de	c_adults	syll_2	de	point6	66.7058
s_adult_06	AMR	AMR_de	c_adults	syll_2	de	point6	64.2138
s_adult_07	AMR	AMR_de	c_adults	syll_2	de	point6	68.5065
s_adult_07	AMR	AMR_de	c_adults	syll_2	de	point6	69.6104
s_adult_07	AMR	AMR_de	c_adults	syll_2	de	point6	66.656
s_adult_07	AMR	AMR_de	c_adults	syll_2	de	point6	68.2616
s_adult_08	AMR	AMR_de	c_adults	syll_2	de	point6	72.3356
s_adult_08	AMR	AMR_de	c_adults	syll_2	de	point6	69.4632
s_adult_08	AMR	AMR_de	c_adults	syll_2	de	point6	68.6881
s_adult_08	AMR	AMR_de	c_adults	syll_2	de	point6	66.4022
s_adult_09	AMR	AMR_de	c_adults	syll_2	de	point6	67.7027
s_adult_09	AMR	AMR_de	c_adults	syll_2	de	point6	68.6217
s_adult_09	AMR	AMR_de	c_adults	syll_2	de	point6	68.7465
s_adult_09	AMR	AMR_de	c_adults	syll_2	de	point6	68.6936
s_adult_010	AMR	AMR_de	c_adults	syll_2	de	point6	69.9959
s_adult_010	AMR	AMR_de	c_adults	syll_2	de	point6	67.5096
s_adult_010	AMR	AMR_de	c_adults	syll_2	de	point6	67.5313
s_adult_010	AMR	AMR_de	c_adults	syll_2	de	point6	66.1467
s_adult_011	AMR	AMR_de	c_adults	syll_2	de	point6	68.2581
s_adult_011	AMR	AMR_de	c_adults	syll_2	de	point6	65.4601
s_adult_011	AMR	AMR_de	c_adults	syll_2	de	point6	58.8884
s_adult_011	AMR	AMR_de	c_adults	syll_2	de	point6	62.0661
s_adult_012	AMR	AMR_de	c_adults	syll_2	de	point6	63.7681
s_adult_012	AMR	AMR_de	c_adults	syll_2	de	point6	63.0277
s_adult_012	AMR	AMR_de	c_adults	syll_2	de	point6	69.0081
s_adult_012	AMR	AMR_de	c_adults	syll_2	de	point6	66.6336
s_adult_013	AMR	AMR_de	c_adults	syll_2	de	point6	68.6783
s_adult_013	AMR	AMR_de	c_adults	syll_2	de	point6	67.5259
s_adult_013	AMR	AMR_de	c_adults	syll_2	de	point6	66.2974
s_adult_013	AMR	AMR_de	c_adults	syll_2	de	point6	67.1855
s_adult_014	AMR	AMR_de	c_adults	syll_2	de	point6	69.823
s_adult_014	AMR	AMR_de	c_adults	syll_2	de	point6	68.6998
s_adult_014	AMR	AMR_de	c_adults	syll_2	de	point6	69.2496
s_adult_014	AMR	AMR_de	c_adults	syll_2	de	point6	69.2007
s_adult_015	AMR	AMR_de	c_adults	syll_2	de	point6	70.769
s_adult_015	AMR	AMR_de	c_adults	syll_2	de	point6	66.9268
s_adult_015	AMR	AMR_de	c_adults	syll_2	de	point6	62.5019
s_adult_015	AMR	AMR_de	c_adults	syll_2	de	point6	63.6552
s_adult_016	AMR	AMR_de	c_adults	syll_2	de	point6	70.5011
s_adult_016	AMR	AMR_de	c_adults	syll_2	de	point6	69.0833
s_adult_016	AMR	AMR_de	c_adults	syll_2	de	point6	67.8069
s_adult_016	AMR	AMR_de	c_adults	syll_2	de	point6	67.796
s_adult_017	AMR	AMR_de	c_adults	syll_2	de	point6	68.2958
s_adult_017	AMR	AMR_de	c_adults	syll_2	de	point6	68.5214
s_adult_017	AMR	AMR_de	c_adults	syll_2	de	point6	68.2245
s_adult_017	AMR	AMR_de	c_adults	syll_2	de	point6	69.1698
s_adult_018	AMR	AMR_de	c_adults	syll_2	de	point6	68.9592
s_adult_018	AMR	AMR_de	c_adults	syll_2	de	point6	68.4956
s_adult_018	AMR	AMR_de	c_adults	syll_2	de	point6	65.224
s_adult_018	AMR	AMR_de	c_adults	syll_2	de	point6	67.3095
s_adult_019	AMR	AMR_de	c_adults	syll_2	de	point6	66.7732
s_adult_019	AMR	AMR_de	c_adults	syll_2	de	point6	69.0174
s_adult_019	AMR	AMR_de	c_adults	syll_2	de	point6	68.5711
s_adult_019	AMR	AMR_de	c_adults	syll_2	de	point6	68.8582
s_adult_020	AMR	AMR_de	c_adults	syll_2	de	point6	71.9288
s_adult_020	AMR	AMR_de	c_adults	syll_2	de	point6	64.9494
s_adult_020	AMR	AMR_de	c_adults	syll_2	de	point6	70.8199
s_adult_020	AMR	AMR_de	c_adults	syll_2	de	point6	68.8994
s_adult_021	AMR	AMR_de	c_adults	syll_2	de	point6	71.2949
s_adult_021	AMR	AMR_de	c_adults	syll_2	de	point6	68.0091
s_adult_021	AMR	AMR_de	c_adults	syll_2	de	point6	67.5403
s_adult_021	AMR	AMR_de	c_adults	syll_2	de	point6	67.0448
s_adult_022	AMR	AMR_de	c_adults	syll_2	de	point6	68.2321
s_adult_022	AMR	AMR_de	c_adults	syll_2	de	point6	68.4782
s_adult_022	AMR	AMR_de	c_adults	syll_2	de	point6	68.179
s_adult_022	AMR	AMR_de	c_adults	syll_2	de	point6	67.5318
s_adult_023	AMR	AMR_de	c_adults	syll_2	de	point6	70.5407
s_adult_023	AMR	AMR_de	c_adults	syll_2	de	point6	68.336
s_adult_023	AMR	AMR_de	c_adults	syll_2	de	point6	67.7373
s_adult_023	AMR	AMR_de	c_adults	syll_2	de	point6	67.6859
s_adult_01	AMR	AMR_go	c_adults	syll_3	go	point6	72.2739
s_adult_01	AMR	AMR_go	c_adults	syll_3	go	point6	69.8751
s_adult_01	AMR	AMR_go	c_adults	syll_3	go	point6	66.7119
s_adult_01	AMR	AMR_go	c_adults	syll_3	go	point6	57.7792
s_adult_02	AMR	AMR_go	c_adults	syll_3	go	point6	69.9336
s_adult_02	AMR	AMR_go	c_adults	syll_3	go	point6	68.6762
s_adult_02	AMR	AMR_go	c_adults	syll_3	go	point6	67.6732
s_adult_02	AMR	AMR_go	c_adults	syll_3	go	point6	69.0235
s_adult_03	AMR	AMR_go	c_adults	syll_3	go	point6	68.8124
s_adult_03	AMR	AMR_go	c_adults	syll_3	go	point6	70.9199
s_adult_03	AMR	AMR_go	c_adults	syll_3	go	point6	62.4061
s_adult_03	AMR	AMR_go	c_adults	syll_3	go	point6	70.333
s_adult_04	AMR	AMR_go	c_adults	syll_3	go	point6	73.3712
s_adult_04	AMR	AMR_go	c_adults	syll_3	go	point6	61.6316
s_adult_04	AMR	AMR_go	c_adults	syll_3	go	point6	67.1435
s_adult_04	AMR	AMR_go	c_adults	syll_3	go	point6	63.5602
s_adult_05	AMR	AMR_go	c_adults	syll_3	go	point6	64.1926
s_adult_05	AMR	AMR_go	c_adults	syll_3	go	point6	61.0103
s_adult_05	AMR	AMR_go	c_adults	syll_3	go	point6	65.7312
s_adult_05	AMR	AMR_go	c_adults	syll_3	go	point6	71.7495
s_adult_06	AMR	AMR_go	c_adults	syll_3	go	point6	71.2692
s_adult_06	AMR	AMR_go	c_adults	syll_3	go	point6	70.328
s_adult_06	AMR	AMR_go	c_adults	syll_3	go	point6	63.7107
s_adult_06	AMR	AMR_go	c_adults	syll_3	go	point6	67.1432
s_adult_07	AMR	AMR_go	c_adults	syll_3	go	point6	69.894
s_adult_07	AMR	AMR_go	c_adults	syll_3	go	point6	69.9217
s_adult_07	AMR	AMR_go	c_adults	syll_3	go	point6	71.2702
s_adult_07	AMR	AMR_go	c_adults	syll_3	go	point6	72.176
s_adult_08	AMR	AMR_go	c_adults	syll_3	go	point6	69.4729
s_adult_08	AMR	AMR_go	c_adults	syll_3	go	point6	69.0002
s_adult_08	AMR	AMR_go	c_adults	syll_3	go	point6	68.2144
s_adult_08	AMR	AMR_go	c_adults	syll_3	go	point6	66.3291
s_adult_09	AMR	AMR_go	c_adults	syll_3	go	point6	64.661
s_adult_09	AMR	AMR_go	c_adults	syll_3	go	point6	64.6435
s_adult_09	AMR	AMR_go	c_adults	syll_3	go	point6	65.3565
s_adult_09	AMR	AMR_go	c_adults	syll_3	go	point6	67.6905
s_adult_010	AMR	AMR_go	c_adults	syll_3	go	point6	67.5308
s_adult_010	AMR	AMR_go	c_adults	syll_3	go	point6	66.4252
s_adult_010	AMR	AMR_go	c_adults	syll_3	go	point6	68.2979
s_adult_010	AMR	AMR_go	c_adults	syll_3	go	point6	66.1802
s_adult_011	AMR	AMR_go	c_adults	syll_3	go	point6	69.224
s_adult_011	AMR	AMR_go	c_adults	syll_3	go	point6	67.8943
s_adult_011	AMR	AMR_go	c_adults	syll_3	go	point6	58.716
s_adult_011	AMR	AMR_go	c_adults	syll_3	go	point6	56.2164
s_adult_012	AMR	AMR_go	c_adults	syll_3	go	point6	66.0455
s_adult_012	AMR	AMR_go	c_adults	syll_3	go	point6	67.813
s_adult_012	AMR	AMR_go	c_adults	syll_3	go	point6	68.4197
s_adult_012	AMR	AMR_go	c_adults	syll_3	go	point6	67.5948
s_adult_013	AMR	AMR_go	c_adults	syll_3	go	point6	68.3013
s_adult_013	AMR	AMR_go	c_adults	syll_3	go	point6	68.2068
s_adult_013	AMR	AMR_go	c_adults	syll_3	go	point6	68.718
s_adult_013	AMR	AMR_go	c_adults	syll_3	go	point6	68.0554
s_adult_014	AMR	AMR_go	c_adults	syll_3	go	point6	67.9559
s_adult_014	AMR	AMR_go	c_adults	syll_3	go	point6	68.7632
s_adult_014	AMR	AMR_go	c_adults	syll_3	go	point6	66.6254
s_adult_014	AMR	AMR_go	c_adults	syll_3	go	point6	68.3691
s_adult_015	AMR	AMR_go	c_adults	syll_3	go	point6	65.0653
s_adult_015	AMR	AMR_go	c_adults	syll_3	go	point6	68.0005
s_adult_015	AMR	AMR_go	c_adults	syll_3	go	point6	66.0994
s_adult_015	AMR	AMR_go	c_adults	syll_3	go	point6	67.0707
s_adult_016	AMR	AMR_go	c_adults	syll_3	go	point6	68.4382
s_adult_016	AMR	AMR_go	c_adults	syll_3	go	point6	67.4719
s_adult_016	AMR	AMR_go	c_adults	syll_3	go	point6	66.5007
s_adult_016	AMR	AMR_go	c_adults	syll_3	go	point6	68.1965
s_adult_017	AMR	AMR_go	c_adults	syll_3	go	point6	70.1871
s_adult_017	AMR	AMR_go	c_adults	syll_3	go	point6	70.9267
s_adult_017	AMR	AMR_go	c_adults	syll_3	go	point6	66.9974
s_adult_017	AMR	AMR_go	c_adults	syll_3	go	point6	67.2832
s_adult_018	AMR	AMR_go	c_adults	syll_3	go	point6	70.8332
s_adult_018	AMR	AMR_go	c_adults	syll_3	go	point6	66.925
s_adult_018	AMR	AMR_go	c_adults	syll_3	go	point6	63.1136
s_adult_018	AMR	AMR_go	c_adults	syll_3	go	point6	70.0252
s_adult_019	AMR	AMR_go	c_adults	syll_3	go	point6	69.6939
s_adult_019	AMR	AMR_go	c_adults	syll_3	go	point6	69.3215
s_adult_019	AMR	AMR_go	c_adults	syll_3	go	point6	70.395
s_adult_019	AMR	AMR_go	c_adults	syll_3	go	point6	68.5585
s_adult_020	AMR	AMR_go	c_adults	syll_3	go	point6	72.4833
s_adult_020	AMR	AMR_go	c_adults	syll_3	go	point6	69.4422
s_adult_020	AMR	AMR_go	c_adults	syll_3	go	point6	68.9797
s_adult_020	AMR	AMR_go	c_adults	syll_3	go	point6	67.2168
s_adult_021	AMR	AMR_go	c_adults	syll_3	go	point6	70.5487
s_adult_021	AMR	AMR_go	c_adults	syll_3	go	point6	70.0666
s_adult_021	AMR	AMR_go	c_adults	syll_3	go	point6	67.5082
s_adult_021	AMR	AMR_go	c_adults	syll_3	go	point6	67.2607
s_adult_022	AMR	AMR_go	c_adults	syll_3	go	point6	68.6188
s_adult_022	AMR	AMR_go	c_adults	syll_3	go	point6	68.6846
s_adult_022	AMR	AMR_go	c_adults	syll_3	go	point6	66.5719
s_adult_022	AMR	AMR_go	c_adults	syll_3	go	point6	67.9042
s_adult_023	AMR	AMR_go	c_adults	syll_3	go	point6	70.1379
s_adult_023	AMR	AMR_go	c_adults	syll_3	go	point6	68.672
s_adult_023	AMR	AMR_go	c_adults	syll_3	go	point6	68.4234
s_adult_023	AMR	AMR_go	c_adults	syll_3	go	point6	67.1393
s_child_01	AMR	AMR_ba	a_children	syll_1	ba	point6	60.7859
s_child_01	AMR	AMR_ba	a_children	syll_1	ba	point6	64.0241
s_child_01	AMR	AMR_ba	a_children	syll_1	ba	point6	62.304
s_child_01	AMR	AMR_ba	a_children	syll_1	ba	point6	62.5697
s_child_02	AMR	AMR_ba	a_children	syll_1	ba	point6	67.9733
s_child_02	AMR	AMR_ba	a_children	syll_1	ba	point6	66.7437
s_child_02	AMR	AMR_ba	a_children	syll_1	ba	point6	64.8043
s_child_02	AMR	AMR_ba	a_children	syll_1	ba	point6	65.6793
s_child_03	AMR	AMR_ba	a_children	syll_1	ba	point6	70.8853
s_child_03	AMR	AMR_ba	a_children	syll_1	ba	point6	69.5687
s_child_03	AMR	AMR_ba	a_children	syll_1	ba	point6	67.4247
s_child_03	AMR	AMR_ba	a_children	syll_1	ba	point6	66.8165
s_child_04	AMR	AMR_ba	a_children	syll_1	ba	point6	67.3761
s_child_04	AMR	AMR_ba	a_children	syll_1	ba	point6	66.4097
s_child_04	AMR	AMR_ba	a_children	syll_1	ba	point6	66.2213
s_child_04	AMR	AMR_ba	a_children	syll_1	ba	point6	64.6585
s_child_05	AMR	AMR_ba	a_children	syll_1	ba	point6	66.0241
s_child_05	AMR	AMR_ba	a_children	syll_1	ba	point6	66.7867
s_child_05	AMR	AMR_ba	a_children	syll_1	ba	point6	66.8651
s_child_05	AMR	AMR_ba	a_children	syll_1	ba	point6	65.582
s_child_06	AMR	AMR_ba	a_children	syll_1	ba	point6	73.5404
s_child_06	AMR	AMR_ba	a_children	syll_1	ba	point6	70.2475
s_child_06	AMR	AMR_ba	a_children	syll_1	ba	point6	63.8905
s_child_06	AMR	AMR_ba	a_children	syll_1	ba	point6	64.8718
s_child_07	AMR	AMR_ba	a_children	syll_1	ba	point6	70.2074
s_child_07	AMR	AMR_ba	a_children	syll_1	ba	point6	68.2714
s_child_07	AMR	AMR_ba	a_children	syll_1	ba	point6	68.7661
s_child_07	AMR	AMR_ba	a_children	syll_1	ba	point6	65.1793
s_child_08	AMR	AMR_ba	a_children	syll_1	ba	point6	68.3903
s_child_08	AMR	AMR_ba	a_children	syll_1	ba	point6	66.1528
s_child_08	AMR	AMR_ba	a_children	syll_1	ba	point6	67.9932
s_child_08	AMR	AMR_ba	a_children	syll_1	ba	point6	66.2151
s_child_09	AMR	AMR_ba	a_children	syll_1	ba	point6	71.7164
s_child_09	AMR	AMR_ba	a_children	syll_1	ba	point6	66.7019
s_child_09	AMR	AMR_ba	a_children	syll_1	ba	point6	66.5877
s_child_09	AMR	AMR_ba	a_children	syll_1	ba	point6	65.8135
s_child_010	AMR	AMR_ba	a_children	syll_1	ba	point6	70.6233
s_child_010	AMR	AMR_ba	a_children	syll_1	ba	point6	71.1195
s_child_010	AMR	AMR_ba	a_children	syll_1	ba	point6	65.8648
s_child_010	AMR	AMR_ba	a_children	syll_1	ba	point6	65.9745
s_child_011	AMR	AMR_ba	a_children	syll_1	ba	point6	72.0111
s_child_011	AMR	AMR_ba	a_children	syll_1	ba	point6	66.1564
s_child_011	AMR	AMR_ba	a_children	syll_1	ba	point6	66.0501
s_child_011	AMR	AMR_ba	a_children	syll_1	ba	point6	65.8111
s_child_012	AMR	AMR_ba	a_children	syll_1	ba	point6	67.3076
s_child_012	AMR	AMR_ba	a_children	syll_1	ba	point6	68.943
s_child_012	AMR	AMR_ba	a_children	syll_1	ba	point6	66.3262
s_child_012	AMR	AMR_ba	a_children	syll_1	ba	point6	65.161
s_child_013	AMR	AMR_ba	a_children	syll_1	ba	point6	67.4751
s_child_013	AMR	AMR_ba	a_children	syll_1	ba	point6	67.9267
s_child_013	AMR	AMR_ba	a_children	syll_1	ba	point6	68.5702
s_child_013	AMR	AMR_ba	a_children	syll_1	ba	point6	64.5435
s_child_014	AMR	AMR_ba	a_children	syll_1	ba	point6	70.8412
s_child_014	AMR	AMR_ba	a_children	syll_1	ba	point6	66.5048
s_child_014	AMR	AMR_ba	a_children	syll_1	ba	point6	65.7188
s_child_014	AMR	AMR_ba	a_children	syll_1	ba	point6	67.035
s_child_015	AMR	AMR_ba	a_children	syll_1	ba	point6	72.5736
s_child_015	AMR	AMR_ba	a_children	syll_1	ba	point6	68.7985
s_child_015	AMR	AMR_ba	a_children	syll_1	ba	point6	66.3271
s_child_015	AMR	AMR_ba	a_children	syll_1	ba	point6	68.0139
s_child_016	AMR	AMR_ba	a_children	syll_1	ba	point6	68.9362
s_child_016	AMR	AMR_ba	a_children	syll_1	ba	point6	65.649
s_child_016	AMR	AMR_ba	a_children	syll_1	ba	point6	65.4312
s_child_016	AMR	AMR_ba	a_children	syll_1	ba	point6	66.4239
s_child_017	AMR	AMR_ba	a_children	syll_1	ba	point6	69.8487
s_child_017	AMR	AMR_ba	a_children	syll_1	ba	point6	67.7797
s_child_017	AMR	AMR_ba	a_children	syll_1	ba	point6	65.8248
s_child_017	AMR	AMR_ba	a_children	syll_1	ba	point6	64.1515
s_child_01	SMR	SMR	a_children	syll_1	ba	point7	70.7645
s_child_01	SMR	SMR	a_children	syll_1	ba	point7	71.8842
s_child_01	SMR	SMR	a_children	syll_1	ba	point7	65.5128
s_child_01	SMR	SMR	a_children	syll_1	ba	point7	63.4703
s_child_02	SMR	SMR	a_children	syll_1	ba	point7	68.9187
s_child_02	SMR	SMR	a_children	syll_1	ba	point7	65.8625
s_child_02	SMR	SMR	a_children	syll_1	ba	point7	66.2871
s_child_02	SMR	SMR	a_children	syll_1	ba	point7	64.8534
s_child_03	SMR	SMR	a_children	syll_1	ba	point7	70.4312
s_child_03	SMR	SMR	a_children	syll_1	ba	point7	65.8051
s_child_03	SMR	SMR	a_children	syll_1	ba	point7	66.3507
s_child_03	SMR	SMR	a_children	syll_1	ba	point7	65.1839
s_child_04	SMR	SMR	a_children	syll_1	ba	point7	70.4327
s_child_04	SMR	SMR	a_children	syll_1	ba	point7	71.0456
s_child_04	SMR	SMR	a_children	syll_1	ba	point7	68.4324
s_child_04	SMR	SMR	a_children	syll_1	ba	point7	62.858
s_child_05	SMR	SMR	a_children	syll_1	ba	point7	65.9776
s_child_05	SMR	SMR	a_children	syll_1	ba	point7	63.0721
s_child_05	SMR	SMR	a_children	syll_1	ba	point7	62.2664
s_child_05	SMR	SMR	a_children	syll_1	ba	point7	63.5507
s_child_06	SMR	SMR	a_children	syll_1	ba	point7	68.1791
s_child_06	SMR	SMR	a_children	syll_1	ba	point7	66.9258
s_child_06	SMR	SMR	a_children	syll_1	ba	point7	62.7919
s_child_06	SMR	SMR	a_children	syll_1	ba	point7	62.6807
s_child_07	SMR	SMR	a_children	syll_1	ba	point7	70.5956
s_child_07	SMR	SMR	a_children	syll_1	ba	point7	67.9763
s_child_07	SMR	SMR	a_children	syll_1	ba	point7	66.6059
s_child_07	SMR	SMR	a_children	syll_1	ba	point7	67.8775
s_child_08	SMR	SMR	a_children	syll_1	ba	point7	69.1824
s_child_08	SMR	SMR	a_children	syll_1	ba	point7	68.6619
s_child_08	SMR	SMR	a_children	syll_1	ba	point7	68.5497
s_child_08	SMR	SMR	a_children	syll_1	ba	point7	66.616
s_child_09	SMR	SMR	a_children	syll_1	ba	point7	66.8782
s_child_09	SMR	SMR	a_children	syll_1	ba	point7	70.8564
s_child_09	SMR	SMR	a_children	syll_1	ba	point7	68.7657
s_child_09	SMR	SMR	a_children	syll_1	ba	point7	71.6108
s_child_010	SMR	SMR	a_children	syll_1	ba	point7	73.0853
s_child_010	SMR	SMR	a_children	syll_1	ba	point7	72.3909
s_child_010	SMR	SMR	a_children	syll_1	ba	point7	70.1112
s_child_010	SMR	SMR	a_children	syll_1	ba	point7	67.2739
s_child_011	SMR	SMR	a_children	syll_1	ba	point7	73.4782
s_child_011	SMR	SMR	a_children	syll_1	ba	point7	69.1145
s_child_011	SMR	SMR	a_children	syll_1	ba	point7	66.423
s_child_011	SMR	SMR	a_children	syll_1	ba	point7	63.8576
s_child_012	SMR	SMR	a_children	syll_1	ba	point7	66.5736
s_child_012	SMR	SMR	a_children	syll_1	ba	point7	67.6697
s_child_012	SMR	SMR	a_children	syll_1	ba	point7	65.3236
s_child_012	SMR	SMR	a_children	syll_1	ba	point7	63.7088
s_child_013	SMR	SMR	a_children	syll_1	ba	point7	72.2724
s_child_013	SMR	SMR	a_children	syll_1	ba	point7	71.0496
s_child_013	SMR	SMR	a_children	syll_1	ba	point7	67.0418
s_child_013	SMR	SMR	a_children	syll_1	ba	point7	67.0342
s_child_014	SMR	SMR	a_children	syll_1	ba	point7	72.3963
s_child_014	SMR	SMR	a_children	syll_1	ba	point7	67.1825
s_child_014	SMR	SMR	a_children	syll_1	ba	point7	65.7782
s_child_014	SMR	SMR	a_children	syll_1	ba	point7	64.5929
s_child_015	SMR	SMR	a_children	syll_1	ba	point7	71.8794
s_child_015	SMR	SMR	a_children	syll_1	ba	point7	68.8241
s_child_015	SMR	SMR	a_children	syll_1	ba	point7	69.1092
s_child_015	SMR	SMR	a_children	syll_1	ba	point7	70.1905
s_child_016	SMR	SMR	a_children	syll_1	ba	point7	70.5613
s_child_016	SMR	SMR	a_children	syll_1	ba	point7	72.5281
s_child_016	SMR	SMR	a_children	syll_1	ba	point7	66.9744
s_child_016	SMR	SMR	a_children	syll_1	ba	point7	66.1744
s_child_017	SMR	SMR	a_children	syll_1	ba	point7	71.8139
s_child_017	SMR	SMR	a_children	syll_1	ba	point7	67.6102
s_child_017	SMR	SMR	a_children	syll_1	ba	point7	66.2289
s_child_017	SMR	SMR	a_children	syll_1	ba	point7	66.7663
s_child_01	SMR	SMR	a_children	syll_2	de	point5	73.1203
s_child_01	SMR	SMR	a_children	syll_2	de	point5	71.1908
s_child_01	SMR	SMR	a_children	syll_2	de	point5	67.0972
s_child_01	SMR	SMR	a_children	syll_2	de	point5	65.7242
s_child_02	SMR	SMR	a_children	syll_2	de	point5	68.8881
s_child_02	SMR	SMR	a_children	syll_2	de	point5	62.4954
s_child_02	SMR	SMR	a_children	syll_2	de	point5	64.8529
s_child_02	SMR	SMR	a_children	syll_2	de	point5	65.3011
s_child_03	SMR	SMR	a_children	syll_2	de	point5	67.7028
s_child_03	SMR	SMR	a_children	syll_2	de	point5	67.3164
s_child_03	SMR	SMR	a_children	syll_2	de	point5	67.4565
s_child_03	SMR	SMR	a_children	syll_2	de	point5	67.4994
s_child_04	SMR	SMR	a_children	syll_2	de	point5	76.1472
s_child_04	SMR	SMR	a_children	syll_2	de	point5	74.6162
s_child_04	SMR	SMR	a_children	syll_2	de	point5	68.1623
s_child_04	SMR	SMR	a_children	syll_2	de	point5	65.269
s_child_05	SMR	SMR	a_children	syll_2	de	point5	70.2417
s_child_05	SMR	SMR	a_children	syll_2	de	point5	69.4579
s_child_05	SMR	SMR	a_children	syll_2	de	point5	69.1266
s_child_05	SMR	SMR	a_children	syll_2	de	point5	68.333
s_child_06	SMR	SMR	a_children	syll_2	de	point5	72.8663
s_child_06	SMR	SMR	a_children	syll_2	de	point5	67.0731
s_child_06	SMR	SMR	a_children	syll_2	de	point5	65.4247
s_child_06	SMR	SMR	a_children	syll_2	de	point5	57.5686
s_child_07	SMR	SMR	a_children	syll_2	de	point5	66.2512
s_child_07	SMR	SMR	a_children	syll_2	de	point5	68.0783
s_child_07	SMR	SMR	a_children	syll_2	de	point5	65.5262
s_child_07	SMR	SMR	a_children	syll_2	de	point5	68.2706
s_child_08	SMR	SMR	a_children	syll_2	de	point5	68.3586
s_child_08	SMR	SMR	a_children	syll_2	de	point5	66.758
s_child_08	SMR	SMR	a_children	syll_2	de	point5	66.4549
s_child_08	SMR	SMR	a_children	syll_2	de	point5	69.2637
s_child_09	SMR	SMR	a_children	syll_2	de	point5	68.3302
s_child_09	SMR	SMR	a_children	syll_2	de	point5	67.5294
s_child_09	SMR	SMR	a_children	syll_2	de	point5	64.4169
s_child_09	SMR	SMR	a_children	syll_2	de	point5	65.6284
s_child_010	SMR	SMR	a_children	syll_2	de	point5	69.052
s_child_010	SMR	SMR	a_children	syll_2	de	point5	65.5851
s_child_010	SMR	SMR	a_children	syll_2	de	point5	68.956
s_child_010	SMR	SMR	a_children	syll_2	de	point5	67.0125
s_child_011	SMR	SMR	a_children	syll_2	de	point5	69.6695
s_child_011	SMR	SMR	a_children	syll_2	de	point5	66.4939
s_child_011	SMR	SMR	a_children	syll_2	de	point5	64.9135
s_child_011	SMR	SMR	a_children	syll_2	de	point5	64.2664
s_child_012	SMR	SMR	a_children	syll_2	de	point5	72.9286
s_child_012	SMR	SMR	a_children	syll_2	de	point5	70.3112
s_child_012	SMR	SMR	a_children	syll_2	de	point5	68.795
s_child_012	SMR	SMR	a_children	syll_2	de	point5	69.1277
s_child_013	SMR	SMR	a_children	syll_2	de	point5	74.1412
s_child_013	SMR	SMR	a_children	syll_2	de	point5	68.3224
s_child_013	SMR	SMR	a_children	syll_2	de	point5	66.8862
s_child_013	SMR	SMR	a_children	syll_2	de	point5	68.367
s_child_014	SMR	SMR	a_children	syll_2	de	point5	54.0082
s_child_014	SMR	SMR	a_children	syll_2	de	point5	67.4866
s_child_014	SMR	SMR	a_children	syll_2	de	point5	68.8101
s_child_014	SMR	SMR	a_children	syll_2	de	point5	67.4539
s_child_015	SMR	SMR	a_children	syll_2	de	point5	69.0885
s_child_015	SMR	SMR	a_children	syll_2	de	point5	73.4608
s_child_015	SMR	SMR	a_children	syll_2	de	point5	69.9787
s_child_015	SMR	SMR	a_children	syll_2	de	point5	68.6641
s_child_016	SMR	SMR	a_children	syll_2	de	point5	67.091
s_child_016	SMR	SMR	a_children	syll_2	de	point5	69.2322
s_child_016	SMR	SMR	a_children	syll_2	de	point5	68.8277
s_child_016	SMR	SMR	a_children	syll_2	de	point5	67.0216
s_child_017	SMR	SMR	a_children	syll_2	de	point5	70.2247
s_child_017	SMR	SMR	a_children	syll_2	de	point5	68.3125
s_child_017	SMR	SMR	a_children	syll_2	de	point5	66.1455
s_child_017	SMR	SMR	a_children	syll_2	de	point5	66.2914
s_child_01	SMR	SMR	a_children	syll_3	go	point6	70.3557
s_child_01	SMR	SMR	a_children	syll_3	go	point6	68.0019
s_child_01	SMR	SMR	a_children	syll_3	go	point6	66.5793
s_child_01	SMR	SMR	a_children	syll_3	go	point6	65.9152
s_child_02	SMR	SMR	a_children	syll_3	go	point6	70.5625
s_child_02	SMR	SMR	a_children	syll_3	go	point6	68.4775
s_child_02	SMR	SMR	a_children	syll_3	go	point6	69.6084
s_child_02	SMR	SMR	a_children	syll_3	go	point6	68.1151
s_child_03	SMR	SMR	a_children	syll_3	go	point6	69.5242
s_child_03	SMR	SMR	a_children	syll_3	go	point6	68.0026
s_child_03	SMR	SMR	a_children	syll_3	go	point6	70.9576
s_child_03	SMR	SMR	a_children	syll_3	go	point6	70.3574
s_child_04	SMR	SMR	a_children	syll_3	go	point6	62.3586
s_child_04	SMR	SMR	a_children	syll_3	go	point6	65.0493
s_child_04	SMR	SMR	a_children	syll_3	go	point6	59.7341
s_child_04	SMR	SMR	a_children	syll_3	go	point6	58.1199
s_child_05	SMR	SMR	a_children	syll_3	go	point6	71.0319
s_child_05	SMR	SMR	a_children	syll_3	go	point6	69.5969
s_child_05	SMR	SMR	a_children	syll_3	go	point6	67.4178
s_child_05	SMR	SMR	a_children	syll_3	go	point6	67.6161
s_child_06	SMR	SMR	a_children	syll_3	go	point6	72.2514
s_child_06	SMR	SMR	a_children	syll_3	go	point6	69.0362
s_child_06	SMR	SMR	a_children	syll_3	go	point6	65.3343
s_child_06	SMR	SMR	a_children	syll_3	go	point6	66.3696
s_child_07	SMR	SMR	a_children	syll_3	go	point6	71.2144
s_child_07	SMR	SMR	a_children	syll_3	go	point6	70.2267
s_child_07	SMR	SMR	a_children	syll_3	go	point6	68.8922
s_child_07	SMR	SMR	a_children	syll_3	go	point6	69.0477
s_child_08	SMR	SMR	a_children	syll_3	go	point6	71.1037
s_child_08	SMR	SMR	a_children	syll_3	go	point6	68.8429
s_child_08	SMR	SMR	a_children	syll_3	go	point6	69.6196
s_child_08	SMR	SMR	a_children	syll_3	go	point6	67.3516
s_child_09	SMR	SMR	a_children	syll_3	go	point6	65.9833
s_child_09	SMR	SMR	a_children	syll_3	go	point6	67.6373
s_child_09	SMR	SMR	a_children	syll_3	go	point6	67.7233
s_child_09	SMR	SMR	a_children	syll_3	go	point6	66.1857
s_child_010	SMR	SMR	a_children	syll_3	go	point6	66.6569
s_child_010	SMR	SMR	a_children	syll_3	go	point6	66.0608
s_child_010	SMR	SMR	a_children	syll_3	go	point6	66.6465
s_child_010	SMR	SMR	a_children	syll_3	go	point6	64.825
s_child_011	SMR	SMR	a_children	syll_3	go	point6	69.0258
s_child_011	SMR	SMR	a_children	syll_3	go	point6	67.49
s_child_011	SMR	SMR	a_children	syll_3	go	point6	66.4296
s_child_011	SMR	SMR	a_children	syll_3	go	point6	67.585
s_child_012	SMR	SMR	a_children	syll_3	go	point6	70.2924
s_child_012	SMR	SMR	a_children	syll_3	go	point6	70.1528
s_child_012	SMR	SMR	a_children	syll_3	go	point6	68.7447
s_child_012	SMR	SMR	a_children	syll_3	go	point6	71.4919
s_child_013	SMR	SMR	a_children	syll_3	go	point6	69.1584
s_child_013	SMR	SMR	a_children	syll_3	go	point6	68.3917
s_child_013	SMR	SMR	a_children	syll_3	go	point6	67.0784
s_child_013	SMR	SMR	a_children	syll_3	go	point6	66.1273
s_child_014	SMR	SMR	a_children	syll_3	go	point6	70.8485
s_child_014	SMR	SMR	a_children	syll_3	go	point6	67.2111
s_child_014	SMR	SMR	a_children	syll_3	go	point6	66.8007
s_child_014	SMR	SMR	a_children	syll_3	go	point6	67.2243
s_child_015	SMR	SMR	a_children	syll_3	go	point6	71.338
s_child_015	SMR	SMR	a_children	syll_3	go	point6	72.9686
s_child_015	SMR	SMR	a_children	syll_3	go	point6	67.2305
s_child_015	SMR	SMR	a_children	syll_3	go	point6	68.5866
s_child_016	SMR	SMR	a_children	syll_3	go	point6	68.2255
s_child_016	SMR	SMR	a_children	syll_3	go	point6	67.1335
s_child_016	SMR	SMR	a_children	syll_3	go	point6	66.3241
s_child_016	SMR	SMR	a_children	syll_3	go	point6	66.6407
s_child_017	SMR	SMR	a_children	syll_3	go	point6	68.6268
s_child_017	SMR	SMR	a_children	syll_3	go	point6	66.4738
s_child_017	SMR	SMR	a_children	syll_3	go	point6	66.2322
s_child_017	SMR	SMR	a_children	syll_3	go	point6	66.9367
s_child_01	AMR	AMR_de	a_children	syll_2	de	point6	66.6827
s_child_01	AMR	AMR_de	a_children	syll_2	de	point6	67.5131
s_child_01	AMR	AMR_de	a_children	syll_2	de	point6	66.5963
s_child_01	AMR	AMR_de	a_children	syll_2	de	point6	66.3244
s_child_02	AMR	AMR_de	a_children	syll_2	de	point6	70.358
s_child_02	AMR	AMR_de	a_children	syll_2	de	point6	67.4072
s_child_02	AMR	AMR_de	a_children	syll_2	de	point6	67.7814
s_child_02	AMR	AMR_de	a_children	syll_2	de	point6	66.0772
s_child_03	AMR	AMR_de	a_children	syll_2	de	point6	71.3581
s_child_03	AMR	AMR_de	a_children	syll_2	de	point6	71.0583
s_child_03	AMR	AMR_de	a_children	syll_2	de	point6	67.5304
s_child_03	AMR	AMR_de	a_children	syll_2	de	point6	68.5608
s_child_04	AMR	AMR_de	a_children	syll_2	de	point6	65.5742
s_child_04	AMR	AMR_de	a_children	syll_2	de	point6	71.4802
s_child_04	AMR	AMR_de	a_children	syll_2	de	point6	65.2631
s_child_04	AMR	AMR_de	a_children	syll_2	de	point6	68.3151
s_child_05	AMR	AMR_de	a_children	syll_2	de	point6	69.8292
s_child_05	AMR	AMR_de	a_children	syll_2	de	point6	68.2401
s_child_05	AMR	AMR_de	a_children	syll_2	de	point6	65.5201
s_child_05	AMR	AMR_de	a_children	syll_2	de	point6	68.796
s_child_06	AMR	AMR_de	a_children	syll_2	de	point6	69.5762
s_child_06	AMR	AMR_de	a_children	syll_2	de	point6	66.2921
s_child_06	AMR	AMR_de	a_children	syll_2	de	point6	67.6318
s_child_06	AMR	AMR_de	a_children	syll_2	de	point6	67.5231
s_child_07	AMR	AMR_de	a_children	syll_2	de	point6	68.9239
s_child_07	AMR	AMR_de	a_children	syll_2	de	point6	68.3324
s_child_07	AMR	AMR_de	a_children	syll_2	de	point6	66.4688
s_child_07	AMR	AMR_de	a_children	syll_2	de	point6	68.378
s_child_08	AMR	AMR_de	a_children	syll_2	de	point6	67.9218
s_child_08	AMR	AMR_de	a_children	syll_2	de	point6	69.8417
s_child_08	AMR	AMR_de	a_children	syll_2	de	point6	68.3746
s_child_08	AMR	AMR_de	a_children	syll_2	de	point6	67.7407
s_child_09	AMR	AMR_de	a_children	syll_2	de	point6	67.1063
s_child_09	AMR	AMR_de	a_children	syll_2	de	point6	66.5524
s_child_09	AMR	AMR_de	a_children	syll_2	de	point6	68.404
s_child_09	AMR	AMR_de	a_children	syll_2	de	point6	68.8784
s_child_010	AMR	AMR_de	a_children	syll_2	de	point6	67.4288
s_child_010	AMR	AMR_de	a_children	syll_2	de	point6	66.5491
s_child_010	AMR	AMR_de	a_children	syll_2	de	point6	65.0299
s_child_010	AMR	AMR_de	a_children	syll_2	de	point6	68.7556
s_child_011	AMR	AMR_de	a_children	syll_2	de	point6	68.3618
s_child_011	AMR	AMR_de	a_children	syll_2	de	point6	67.5908
s_child_011	AMR	AMR_de	a_children	syll_2	de	point6	65.5659
s_child_011	AMR	AMR_de	a_children	syll_2	de	point6	64.7807
s_child_012	AMR	AMR_de	a_children	syll_2	de	point6	72.5695
s_child_012	AMR	AMR_de	a_children	syll_2	de	point6	67.2308
s_child_012	AMR	AMR_de	a_children	syll_2	de	point6	65.2928
s_child_012	AMR	AMR_de	a_children	syll_2	de	point6	66.5007
s_child_013	AMR	AMR_de	a_children	syll_2	de	point6	71.2592
s_child_013	AMR	AMR_de	a_children	syll_2	de	point6	69.5585
s_child_013	AMR	AMR_de	a_children	syll_2	de	point6	67.8358
s_child_013	AMR	AMR_de	a_children	syll_2	de	point6	63.8681
s_child_014	AMR	AMR_de	a_children	syll_2	de	point6	70.2889
s_child_014	AMR	AMR_de	a_children	syll_2	de	point6	69.5654
s_child_014	AMR	AMR_de	a_children	syll_2	de	point6	68.4858
s_child_014	AMR	AMR_de	a_children	syll_2	de	point6	67.9182
s_child_015	AMR	AMR_de	a_children	syll_2	de	point6	68.6499
s_child_015	AMR	AMR_de	a_children	syll_2	de	point6	71.7369
s_child_015	AMR	AMR_de	a_children	syll_2	de	point6	67.9316
s_child_015	AMR	AMR_de	a_children	syll_2	de	point6	69.4997
s_child_016	AMR	AMR_de	a_children	syll_2	de	point6	69.8196
s_child_016	AMR	AMR_de	a_children	syll_2	de	point6	67.6897
s_child_016	AMR	AMR_de	a_children	syll_2	de	point6	66.9188
s_child_016	AMR	AMR_de	a_children	syll_2	de	point6	66.946
s_child_017	AMR	AMR_de	a_children	syll_2	de	point6	69.5452
s_child_017	AMR	AMR_de	a_children	syll_2	de	point6	67.6752
s_child_017	AMR	AMR_de	a_children	syll_2	de	point6	67.6499
s_child_017	AMR	AMR_de	a_children	syll_2	de	point6	68.6606
s_child_01	AMR	AMR_go	a_children	syll_3	go	point5	68.396
s_child_01	AMR	AMR_go	a_children	syll_3	go	point5	67.6444
s_child_01	AMR	AMR_go	a_children	syll_3	go	point5	66.792
s_child_01	AMR	AMR_go	a_children	syll_3	go	point5	69.5917
s_child_02	AMR	AMR_go	a_children	syll_3	go	point5	68.9759
s_child_02	AMR	AMR_go	a_children	syll_3	go	point5	67.9719
s_child_02	AMR	AMR_go	a_children	syll_3	go	point5	67.5643
s_child_02	AMR	AMR_go	a_children	syll_3	go	point5	67.4568
s_child_03	AMR	AMR_go	a_children	syll_3	go	point5	69.8552
s_child_03	AMR	AMR_go	a_children	syll_3	go	point5	67.1303
s_child_03	AMR	AMR_go	a_children	syll_3	go	point5	67.2954
s_child_03	AMR	AMR_go	a_children	syll_3	go	point5	68.221
s_child_04	AMR	AMR_go	a_children	syll_3	go	point5	67.1611
s_child_04	AMR	AMR_go	a_children	syll_3	go	point5	69.2661
s_child_04	AMR	AMR_go	a_children	syll_3	go	point5	64.7146
s_child_04	AMR	AMR_go	a_children	syll_3	go	point5	65.1795
s_child_05	AMR	AMR_go	a_children	syll_3	go	point5	68.6814
s_child_05	AMR	AMR_go	a_children	syll_3	go	point5	68.2937
s_child_05	AMR	AMR_go	a_children	syll_3	go	point5	68.2103
s_child_05	AMR	AMR_go	a_children	syll_3	go	point5	67.7769
s_child_06	AMR	AMR_go	a_children	syll_3	go	point5	71.936
s_child_06	AMR	AMR_go	a_children	syll_3	go	point5	67.2848
s_child_06	AMR	AMR_go	a_children	syll_3	go	point5	63.6991
s_child_06	AMR	AMR_go	a_children	syll_3	go	point5	66.9257
s_child_07	AMR	AMR_go	a_children	syll_3	go	point5	71.1634
s_child_07	AMR	AMR_go	a_children	syll_3	go	point5	68.209
s_child_07	AMR	AMR_go	a_children	syll_3	go	point5	66.5827
s_child_07	AMR	AMR_go	a_children	syll_3	go	point5	67.0569
s_child_08	AMR	AMR_go	a_children	syll_3	go	point5	69.1263
s_child_08	AMR	AMR_go	a_children	syll_3	go	point5	66.9879
s_child_08	AMR	AMR_go	a_children	syll_3	go	point5	68.1975
s_child_08	AMR	AMR_go	a_children	syll_3	go	point5	67.1817
s_child_09	AMR	AMR_go	a_children	syll_3	go	point5	69.1635
s_child_09	AMR	AMR_go	a_children	syll_3	go	point5	66.2235
s_child_09	AMR	AMR_go	a_children	syll_3	go	point5	67.3287
s_child_09	AMR	AMR_go	a_children	syll_3	go	point5	68.3594
s_child_010	AMR	AMR_go	a_children	syll_3	go	point5	67.663
s_child_010	AMR	AMR_go	a_children	syll_3	go	point5	67.3928
s_child_010	AMR	AMR_go	a_children	syll_3	go	point5	67.6981
s_child_010	AMR	AMR_go	a_children	syll_3	go	point5	68.9175
s_child_011	AMR	AMR_go	a_children	syll_3	go	point5	66.7796
s_child_011	AMR	AMR_go	a_children	syll_3	go	point5	66.3664
s_child_011	AMR	AMR_go	a_children	syll_3	go	point5	63.5934
s_child_011	AMR	AMR_go	a_children	syll_3	go	point5	66.1958
s_child_012	AMR	AMR_go	a_children	syll_3	go	point5	68.6661
s_child_012	AMR	AMR_go	a_children	syll_3	go	point5	69.6572
s_child_012	AMR	AMR_go	a_children	syll_3	go	point5	67.7414
s_child_012	AMR	AMR_go	a_children	syll_3	go	point5	66.7141
s_child_013	AMR	AMR_go	a_children	syll_3	go	point5	71.5717
s_child_013	AMR	AMR_go	a_children	syll_3	go	point5	66.9905
s_child_013	AMR	AMR_go	a_children	syll_3	go	point5	65.2563
s_child_013	AMR	AMR_go	a_children	syll_3	go	point5	68.299
s_child_014	AMR	AMR_go	a_children	syll_3	go	point5	69.9348
s_child_014	AMR	AMR_go	a_children	syll_3	go	point5	67.0622
s_child_014	AMR	AMR_go	a_children	syll_3	go	point5	69.5923
s_child_014	AMR	AMR_go	a_children	syll_3	go	point5	66.9921
s_child_015	AMR	AMR_go	a_children	syll_3	go	point5	70.256
s_child_015	AMR	AMR_go	a_children	syll_3	go	point5	70.5729
s_child_015	AMR	AMR_go	a_children	syll_3	go	point5	67.9624
s_child_015	AMR	AMR_go	a_children	syll_3	go	point5	66.5859
s_child_016	AMR	AMR_go	a_children	syll_3	go	point5	70.8086
s_child_016	AMR	AMR_go	a_children	syll_3	go	point5	68.761
s_child_016	AMR	AMR_go	a_children	syll_3	go	point5	67.9762
s_child_016	AMR	AMR_go	a_children	syll_3	go	point5	66.447
s_child_017	AMR	AMR_go	a_children	syll_3	go	point5	68.9627
s_child_017	AMR	AMR_go	a_children	syll_3	go	point5	71.1288
s_child_017	AMR	AMR_go	a_children	syll_3	go	point5	64.6565
s_child_017	AMR	AMR_go	a_children	syll_3	go	point5	64.8011
s_ado_01	AMR	AMR_ba	b_adolescents	syll_1	ba	point6	66.8378
s_ado_01	AMR	AMR_ba	b_adolescents	syll_1	ba	point6	66.6111
s_ado_01	AMR	AMR_ba	b_adolescents	syll_1	ba	point6	67.5825
s_ado_01	AMR	AMR_ba	b_adolescents	syll_1	ba	point6	68.6691
s_ado_02	AMR	AMR_ba	b_adolescents	syll_1	ba	point6	67.9669
s_ado_02	AMR	AMR_ba	b_adolescents	syll_1	ba	point6	63.8734
s_ado_02	AMR	AMR_ba	b_adolescents	syll_1	ba	point6	66.0512
s_ado_02	AMR	AMR_ba	b_adolescents	syll_1	ba	point6	65.7738
s_ado_03	AMR	AMR_ba	b_adolescents	syll_1	ba	point6	69.8804
s_ado_03	AMR	AMR_ba	b_adolescents	syll_1	ba	point6	65.07
s_ado_03	AMR	AMR_ba	b_adolescents	syll_1	ba	point6	68.8402
s_ado_03	AMR	AMR_ba	b_adolescents	syll_1	ba	point6	66.9356
s_ado_04	AMR	AMR_ba	b_adolescents	syll_1	ba	point6	68.9956
s_ado_04	AMR	AMR_ba	b_adolescents	syll_1	ba	point6	66.2436
s_ado_04	AMR	AMR_ba	b_adolescents	syll_1	ba	point6	68.4343
s_ado_04	AMR	AMR_ba	b_adolescents	syll_1	ba	point6	70.6521
s_ado_05	AMR	AMR_ba	b_adolescents	syll_1	ba	point6	66.9776
s_ado_05	AMR	AMR_ba	b_adolescents	syll_1	ba	point6	65.588
s_ado_05	AMR	AMR_ba	b_adolescents	syll_1	ba	point6	64.7219
s_ado_05	AMR	AMR_ba	b_adolescents	syll_1	ba	point6	65.0772
s_ado_06	AMR	AMR_ba	b_adolescents	syll_1	ba	point6	74.1591
s_ado_06	AMR	AMR_ba	b_adolescents	syll_1	ba	point6	67.5445
s_ado_06	AMR	AMR_ba	b_adolescents	syll_1	ba	point6	62.3518
s_ado_06	AMR	AMR_ba	b_adolescents	syll_1	ba	point6	61.9073
s_ado_07	AMR	AMR_ba	b_adolescents	syll_1	ba	point6	72.6441
s_ado_07	AMR	AMR_ba	b_adolescents	syll_1	ba	point6	68.4106
s_ado_07	AMR	AMR_ba	b_adolescents	syll_1	ba	point6	64.6545
s_ado_07	AMR	AMR_ba	b_adolescents	syll_1	ba	point6	64.6953
s_ado_08	AMR	AMR_ba	b_adolescents	syll_1	ba	point6	70.8991
s_ado_08	AMR	AMR_ba	b_adolescents	syll_1	ba	point6	67.3938
s_ado_08	AMR	AMR_ba	b_adolescents	syll_1	ba	point6	67.0755
s_ado_08	AMR	AMR_ba	b_adolescents	syll_1	ba	point6	66.4278
s_ado_09	AMR	AMR_ba	b_adolescents	syll_1	ba	point6	72.2328
s_ado_09	AMR	AMR_ba	b_adolescents	syll_1	ba	point6	65.2872
s_ado_09	AMR	AMR_ba	b_adolescents	syll_1	ba	point6	62.0379
s_ado_09	AMR	AMR_ba	b_adolescents	syll_1	ba	point6	65.2314
s_ado_010	AMR	AMR_ba	b_adolescents	syll_1	ba	point6	70.3017
s_ado_010	AMR	AMR_ba	b_adolescents	syll_1	ba	point6	66.9149
s_ado_010	AMR	AMR_ba	b_adolescents	syll_1	ba	point6	65.7189
s_ado_010	AMR	AMR_ba	b_adolescents	syll_1	ba	point6	65.2136
s_ado_011	AMR	AMR_ba	b_adolescents	syll_1	ba	point6	63.8361
s_ado_011	AMR	AMR_ba	b_adolescents	syll_1	ba	point6	69.4264
s_ado_011	AMR	AMR_ba	b_adolescents	syll_1	ba	point6	68.425
s_ado_011	AMR	AMR_ba	b_adolescents	syll_1	ba	point6	67.9826
s_ado_012	AMR	AMR_ba	b_adolescents	syll_1	ba	point6	69.3793
s_ado_012	AMR	AMR_ba	b_adolescents	syll_1	ba	point6	68.5178
s_ado_012	AMR	AMR_ba	b_adolescents	syll_1	ba	point6	62.8296
s_ado_012	AMR	AMR_ba	b_adolescents	syll_1	ba	point6	62.4138
s_ado_013	AMR	AMR_ba	b_adolescents	syll_1	ba	point6	71.9804
s_ado_013	AMR	AMR_ba	b_adolescents	syll_1	ba	point6	66.7587
s_ado_013	AMR	AMR_ba	b_adolescents	syll_1	ba	point6	68.023
s_ado_013	AMR	AMR_ba	b_adolescents	syll_1	ba	point6	69.07
s_ado_014	AMR	AMR_ba	b_adolescents	syll_1	ba	point6	69.3815
s_ado_014	AMR	AMR_ba	b_adolescents	syll_1	ba	point6	68.4465
s_ado_014	AMR	AMR_ba	b_adolescents	syll_1	ba	point6	66.7839
s_ado_014	AMR	AMR_ba	b_adolescents	syll_1	ba	point6	65.68
s_ado_015	AMR	AMR_ba	b_adolescents	syll_1	ba	point6	69.4853
s_ado_015	AMR	AMR_ba	b_adolescents	syll_1	ba	point6	69.3793
s_ado_015	AMR	AMR_ba	b_adolescents	syll_1	ba	point6	68.0974
s_ado_015	AMR	AMR_ba	b_adolescents	syll_1	ba	point6	66.141
s_ado_016	AMR	AMR_ba	b_adolescents	syll_1	ba	point6	69.0275
s_ado_016	AMR	AMR_ba	b_adolescents	syll_1	ba	point6	66.2449
s_ado_016	AMR	AMR_ba	b_adolescents	syll_1	ba	point6	66.0786
s_ado_016	AMR	AMR_ba	b_adolescents	syll_1	ba	point6	66.4597
s_ado_017	AMR	AMR_ba	b_adolescents	syll_1	ba	point6	69.2945
s_ado_017	AMR	AMR_ba	b_adolescents	syll_1	ba	point6	70.5453
s_ado_017	AMR	AMR_ba	b_adolescents	syll_1	ba	point6	67.9877
s_ado_017	AMR	AMR_ba	b_adolescents	syll_1	ba	point6	68.1947
s_ado_018	AMR	AMR_ba	b_adolescents	syll_1	ba	point6	70.8409
s_ado_018	AMR	AMR_ba	b_adolescents	syll_1	ba	point6	67.824
s_ado_018	AMR	AMR_ba	b_adolescents	syll_1	ba	point6	67.8186
s_ado_018	AMR	AMR_ba	b_adolescents	syll_1	ba	point6	68.7075
s_ado_019	AMR	AMR_ba	b_adolescents	syll_1	ba	point6	68.9091
s_ado_019	AMR	AMR_ba	b_adolescents	syll_1	ba	point6	67.8108
s_ado_019	AMR	AMR_ba	b_adolescents	syll_1	ba	point6	67.9706
s_ado_019	AMR	AMR_ba	b_adolescents	syll_1	ba	point6	66.9746
s_ado_01	SMR	SMR	b_adolescents	syll_1	ba	point6	71.8427
s_ado_01	SMR	SMR	b_adolescents	syll_1	ba	point6	72.6853
s_ado_01	SMR	SMR	b_adolescents	syll_1	ba	point6	67.7395
s_ado_01	SMR	SMR	b_adolescents	syll_1	ba	point6	66.8413
s_ado_02	SMR	SMR	b_adolescents	syll_1	ba	point6	70.856
s_ado_02	SMR	SMR	b_adolescents	syll_1	ba	point6	66.9683
s_ado_02	SMR	SMR	b_adolescents	syll_1	ba	point6	64.545
s_ado_02	SMR	SMR	b_adolescents	syll_1	ba	point6	66.9253
s_ado_03	SMR	SMR	b_adolescents	syll_1	ba	point6	69.7346
s_ado_03	SMR	SMR	b_adolescents	syll_1	ba	point6	69.9067
s_ado_03	SMR	SMR	b_adolescents	syll_1	ba	point6	68.2098
s_ado_03	SMR	SMR	b_adolescents	syll_1	ba	point6	68.4889
s_ado_04	SMR	SMR	b_adolescents	syll_1	ba	point6	70.2647
s_ado_04	SMR	SMR	b_adolescents	syll_1	ba	point6	66.2467
s_ado_04	SMR	SMR	b_adolescents	syll_1	ba	point6	68.0711
s_ado_04	SMR	SMR	b_adolescents	syll_1	ba	point6	68.9769
s_ado_05	SMR	SMR	b_adolescents	syll_1	ba	point6	65.0043
s_ado_05	SMR	SMR	b_adolescents	syll_1	ba	point6	66.5944
s_ado_05	SMR	SMR	b_adolescents	syll_1	ba	point6	65.6804
s_ado_05	SMR	SMR	b_adolescents	syll_1	ba	point6	65.6758
s_ado_06	SMR	SMR	b_adolescents	syll_1	ba	point6	72.8712
s_ado_06	SMR	SMR	b_adolescents	syll_1	ba	point6	70.5403
s_ado_06	SMR	SMR	b_adolescents	syll_1	ba	point6	67.6966
s_ado_06	SMR	SMR	b_adolescents	syll_1	ba	point6	67.0626
s_ado_07	SMR	SMR	b_adolescents	syll_1	ba	point6	68.8831
s_ado_07	SMR	SMR	b_adolescents	syll_1	ba	point6	67.5965
s_ado_07	SMR	SMR	b_adolescents	syll_1	ba	point6	65.3914
s_ado_07	SMR	SMR	b_adolescents	syll_1	ba	point6	63.8212
s_ado_08	SMR	SMR	b_adolescents	syll_1	ba	point6	72.1914
s_ado_08	SMR	SMR	b_adolescents	syll_1	ba	point6	67.8102
s_ado_08	SMR	SMR	b_adolescents	syll_1	ba	point6	66.2605
s_ado_08	SMR	SMR	b_adolescents	syll_1	ba	point6	64.7331
s_ado_09	SMR	SMR	b_adolescents	syll_1	ba	point6	62.9355
s_ado_09	SMR	SMR	b_adolescents	syll_1	ba	point6	68.2429
s_ado_09	SMR	SMR	b_adolescents	syll_1	ba	point6	66.7029
s_ado_09	SMR	SMR	b_adolescents	syll_1	ba	point6	67.7983
s_ado_010	SMR	SMR	b_adolescents	syll_1	ba	point6	69.5082
s_ado_010	SMR	SMR	b_adolescents	syll_1	ba	point6	70.4386
s_ado_010	SMR	SMR	b_adolescents	syll_1	ba	point6	68.8048
s_ado_010	SMR	SMR	b_adolescents	syll_1	ba	point6	67.2583
s_ado_011	SMR	SMR	b_adolescents	syll_1	ba	point6	63.5279
s_ado_011	SMR	SMR	b_adolescents	syll_1	ba	point6	70.916
s_ado_011	SMR	SMR	b_adolescents	syll_1	ba	point6	70.7746
s_ado_011	SMR	SMR	b_adolescents	syll_1	ba	point6	66.6251
s_ado_012	SMR	SMR	b_adolescents	syll_1	ba	point6	72.6354
s_ado_012	SMR	SMR	b_adolescents	syll_1	ba	point6	66.3675
s_ado_012	SMR	SMR	b_adolescents	syll_1	ba	point6	64.8128
s_ado_012	SMR	SMR	b_adolescents	syll_1	ba	point6	64.1202
s_ado_013	SMR	SMR	b_adolescents	syll_1	ba	point6	72.3785
s_ado_013	SMR	SMR	b_adolescents	syll_1	ba	point6	69.7154
s_ado_013	SMR	SMR	b_adolescents	syll_1	ba	point6	70.4041
s_ado_013	SMR	SMR	b_adolescents	syll_1	ba	point6	67.7542
s_ado_014	SMR	SMR	b_adolescents	syll_1	ba	point6	68.5871
s_ado_014	SMR	SMR	b_adolescents	syll_1	ba	point6	66.3673
s_ado_014	SMR	SMR	b_adolescents	syll_1	ba	point6	66.398
s_ado_014	SMR	SMR	b_adolescents	syll_1	ba	point6	65.1716
s_ado_015	SMR	SMR	b_adolescents	syll_1	ba	point6	68.2216
s_ado_015	SMR	SMR	b_adolescents	syll_1	ba	point6	66.0387
s_ado_015	SMR	SMR	b_adolescents	syll_1	ba	point6	67.5496
s_ado_015	SMR	SMR	b_adolescents	syll_1	ba	point6	68.6281
s_ado_016	SMR	SMR	b_adolescents	syll_1	ba	point6	71.4171
s_ado_016	SMR	SMR	b_adolescents	syll_1	ba	point6	71.639
s_ado_016	SMR	SMR	b_adolescents	syll_1	ba	point6	69.6248
s_ado_016	SMR	SMR	b_adolescents	syll_1	ba	point6	69.8062
s_ado_017	SMR	SMR	b_adolescents	syll_1	ba	point6	71.0075
s_ado_017	SMR	SMR	b_adolescents	syll_1	ba	point6	68.5943
s_ado_017	SMR	SMR	b_adolescents	syll_1	ba	point6	61.6859
s_ado_017	SMR	SMR	b_adolescents	syll_1	ba	point6	62.6431
s_ado_018	SMR	SMR	b_adolescents	syll_1	ba	point6	69.6996
s_ado_018	SMR	SMR	b_adolescents	syll_1	ba	point6	74.079
s_ado_018	SMR	SMR	b_adolescents	syll_1	ba	point6	68.7874
s_ado_018	SMR	SMR	b_adolescents	syll_1	ba	point6	68.1088
s_ado_019	SMR	SMR	b_adolescents	syll_1	ba	point6	70.8313
s_ado_019	SMR	SMR	b_adolescents	syll_1	ba	point6	67.7783
s_ado_019	SMR	SMR	b_adolescents	syll_1	ba	point6	66.7443
s_ado_019	SMR	SMR	b_adolescents	syll_1	ba	point6	66.2658
s_ado_01	SMR	SMR	b_adolescents	syll_2	de	point5	66.9891
s_ado_01	SMR	SMR	b_adolescents	syll_2	de	point5	66.2555
s_ado_01	SMR	SMR	b_adolescents	syll_2	de	point5	65.4541
s_ado_01	SMR	SMR	b_adolescents	syll_2	de	point5	65.701
s_ado_02	SMR	SMR	b_adolescents	syll_2	de	point5	65.7342
s_ado_02	SMR	SMR	b_adolescents	syll_2	de	point5	65.8935
s_ado_02	SMR	SMR	b_adolescents	syll_2	de	point5	66.8988
s_ado_02	SMR	SMR	b_adolescents	syll_2	de	point5	68.0567
s_ado_03	SMR	SMR	b_adolescents	syll_2	de	point5	69.0896
s_ado_03	SMR	SMR	b_adolescents	syll_2	de	point5	66.9126
s_ado_03	SMR	SMR	b_adolescents	syll_2	de	point5	67.2106
s_ado_03	SMR	SMR	b_adolescents	syll_2	de	point5	64.5893
s_ado_04	SMR	SMR	b_adolescents	syll_2	de	point5	70.0573
s_ado_04	SMR	SMR	b_adolescents	syll_2	de	point5	68.2165
s_ado_04	SMR	SMR	b_adolescents	syll_2	de	point5	68.4825
s_ado_04	SMR	SMR	b_adolescents	syll_2	de	point5	69.1945
s_ado_05	SMR	SMR	b_adolescents	syll_2	de	point5	66.6973
s_ado_05	SMR	SMR	b_adolescents	syll_2	de	point5	68.1292
s_ado_05	SMR	SMR	b_adolescents	syll_2	de	point5	67.3307
s_ado_05	SMR	SMR	b_adolescents	syll_2	de	point5	67.4772
s_ado_06	SMR	SMR	b_adolescents	syll_2	de	point5	73.498
s_ado_06	SMR	SMR	b_adolescents	syll_2	de	point5	69.2437
s_ado_06	SMR	SMR	b_adolescents	syll_2	de	point5	63.1526
s_ado_06	SMR	SMR	b_adolescents	syll_2	de	point5	69.0326
s_ado_07	SMR	SMR	b_adolescents	syll_2	de	point5	70.971
s_ado_07	SMR	SMR	b_adolescents	syll_2	de	point5	67.9238
s_ado_07	SMR	SMR	b_adolescents	syll_2	de	point5	66.3305
s_ado_07	SMR	SMR	b_adolescents	syll_2	de	point5	65.045
s_ado_08	SMR	SMR	b_adolescents	syll_2	de	point5	71.8441
s_ado_08	SMR	SMR	b_adolescents	syll_2	de	point5	67.3389
s_ado_08	SMR	SMR	b_adolescents	syll_2	de	point5	67.47
s_ado_08	SMR	SMR	b_adolescents	syll_2	de	point5	65.4397
s_ado_09	SMR	SMR	b_adolescents	syll_2	de	point5	70.1076
s_ado_09	SMR	SMR	b_adolescents	syll_2	de	point5	67.4876
s_ado_09	SMR	SMR	b_adolescents	syll_2	de	point5	68.103
s_ado_09	SMR	SMR	b_adolescents	syll_2	de	point5	64.3072
s_ado_010	SMR	SMR	b_adolescents	syll_2	de	point5	67.7904
s_ado_010	SMR	SMR	b_adolescents	syll_2	de	point5	68.5273
s_ado_010	SMR	SMR	b_adolescents	syll_2	de	point5	67.2308
s_ado_010	SMR	SMR	b_adolescents	syll_2	de	point5	66.2501
s_ado_011	SMR	SMR	b_adolescents	syll_2	de	point5	67.304
s_ado_011	SMR	SMR	b_adolescents	syll_2	de	point5	69.0135
s_ado_011	SMR	SMR	b_adolescents	syll_2	de	point5	65.25
s_ado_011	SMR	SMR	b_adolescents	syll_2	de	point5	65.3774
s_ado_012	SMR	SMR	b_adolescents	syll_2	de	point5	72.1529
s_ado_012	SMR	SMR	b_adolescents	syll_2	de	point5	67.4282
s_ado_012	SMR	SMR	b_adolescents	syll_2	de	point5	65.7504
s_ado_012	SMR	SMR	b_adolescents	syll_2	de	point5	66.9316
s_ado_013	SMR	SMR	b_adolescents	syll_2	de	point5	65.9094
s_ado_013	SMR	SMR	b_adolescents	syll_2	de	point5	66.9004
s_ado_013	SMR	SMR	b_adolescents	syll_2	de	point5	65.5573
s_ado_013	SMR	SMR	b_adolescents	syll_2	de	point5	65.3897
s_ado_014	SMR	SMR	b_adolescents	syll_2	de	point5	67.282
s_ado_014	SMR	SMR	b_adolescents	syll_2	de	point5	65.5017
s_ado_014	SMR	SMR	b_adolescents	syll_2	de	point5	63.7455
s_ado_014	SMR	SMR	b_adolescents	syll_2	de	point5	63.2277
s_ado_015	SMR	SMR	b_adolescents	syll_2	de	point5	70.8851
s_ado_015	SMR	SMR	b_adolescents	syll_2	de	point5	68.0249
s_ado_015	SMR	SMR	b_adolescents	syll_2	de	point5	67.2049
s_ado_015	SMR	SMR	b_adolescents	syll_2	de	point5	67.2133
s_ado_016	SMR	SMR	b_adolescents	syll_2	de	point5	67.9475
s_ado_016	SMR	SMR	b_adolescents	syll_2	de	point5	66.5888
s_ado_016	SMR	SMR	b_adolescents	syll_2	de	point5	64.9793
s_ado_016	SMR	SMR	b_adolescents	syll_2	de	point5	65.7091
s_ado_017	SMR	SMR	b_adolescents	syll_2	de	point5	71.0303
s_ado_017	SMR	SMR	b_adolescents	syll_2	de	point5	67.2985
s_ado_017	SMR	SMR	b_adolescents	syll_2	de	point5	67.7803
s_ado_017	SMR	SMR	b_adolescents	syll_2	de	point5	64.6302
s_ado_018	SMR	SMR	b_adolescents	syll_2	de	point5	68.9486
s_ado_018	SMR	SMR	b_adolescents	syll_2	de	point5	66.0506
s_ado_018	SMR	SMR	b_adolescents	syll_2	de	point5	64.8724
s_ado_018	SMR	SMR	b_adolescents	syll_2	de	point5	64.8987
s_ado_019	SMR	SMR	b_adolescents	syll_2	de	point5	69.6585
s_ado_019	SMR	SMR	b_adolescents	syll_2	de	point5	69.1586
s_ado_019	SMR	SMR	b_adolescents	syll_2	de	point5	68.126
s_ado_019	SMR	SMR	b_adolescents	syll_2	de	point5	67.2568
s_ado_01	SMR	SMR	b_adolescents	syll_3	go	point6	66.8239
s_ado_01	SMR	SMR	b_adolescents	syll_3	go	point6	65.581
s_ado_01	SMR	SMR	b_adolescents	syll_3	go	point6	65.6851
s_ado_01	SMR	SMR	b_adolescents	syll_3	go	point6	64.6518
s_ado_02	SMR	SMR	b_adolescents	syll_3	go	point6	68.932
s_ado_02	SMR	SMR	b_adolescents	syll_3	go	point6	64.5459
s_ado_02	SMR	SMR	b_adolescents	syll_3	go	point6	63.8459
s_ado_02	SMR	SMR	b_adolescents	syll_3	go	point6	66.3358
s_ado_03	SMR	SMR	b_adolescents	syll_3	go	point6	69.9604
s_ado_03	SMR	SMR	b_adolescents	syll_3	go	point6	68.7106
s_ado_03	SMR	SMR	b_adolescents	syll_3	go	point6	68.0776
s_ado_03	SMR	SMR	b_adolescents	syll_3	go	point6	65.1091
s_ado_04	SMR	SMR	b_adolescents	syll_3	go	point6	69.0646
s_ado_04	SMR	SMR	b_adolescents	syll_3	go	point6	68.1106
s_ado_04	SMR	SMR	b_adolescents	syll_3	go	point6	65.6512
s_ado_04	SMR	SMR	b_adolescents	syll_3	go	point6	66.206
s_ado_05	SMR	SMR	b_adolescents	syll_3	go	point6	66.4425
s_ado_05	SMR	SMR	b_adolescents	syll_3	go	point6	66.7606
s_ado_05	SMR	SMR	b_adolescents	syll_3	go	point6	66.3951
s_ado_05	SMR	SMR	b_adolescents	syll_3	go	point6	65.9601
s_ado_06	SMR	SMR	b_adolescents	syll_3	go	point6	73.3161
s_ado_06	SMR	SMR	b_adolescents	syll_3	go	point6	70.5829
s_ado_06	SMR	SMR	b_adolescents	syll_3	go	point6	64.519
s_ado_06	SMR	SMR	b_adolescents	syll_3	go	point6	67.3744
s_ado_07	SMR	SMR	b_adolescents	syll_3	go	point6	71.9864
s_ado_07	SMR	SMR	b_adolescents	syll_3	go	point6	67.6954
s_ado_07	SMR	SMR	b_adolescents	syll_3	go	point6	66.4746
s_ado_07	SMR	SMR	b_adolescents	syll_3	go	point6	65.3483
s_ado_08	SMR	SMR	b_adolescents	syll_3	go	point6	71.6718
s_ado_08	SMR	SMR	b_adolescents	syll_3	go	point6	70.0578
s_ado_08	SMR	SMR	b_adolescents	syll_3	go	point6	67.356
s_ado_08	SMR	SMR	b_adolescents	syll_3	go	point6	64.9201
s_ado_09	SMR	SMR	b_adolescents	syll_3	go	point6	69.6317
s_ado_09	SMR	SMR	b_adolescents	syll_3	go	point6	68.1858
s_ado_09	SMR	SMR	b_adolescents	syll_3	go	point6	67.4579
s_ado_09	SMR	SMR	b_adolescents	syll_3	go	point6	66.0595
s_ado_010	SMR	SMR	b_adolescents	syll_3	go	point6	70.0396
s_ado_010	SMR	SMR	b_adolescents	syll_3	go	point6	67.8357
s_ado_010	SMR	SMR	b_adolescents	syll_3	go	point6	67.7649
s_ado_010	SMR	SMR	b_adolescents	syll_3	go	point6	67.4046
s_ado_011	SMR	SMR	b_adolescents	syll_3	go	point6	70.4263
s_ado_011	SMR	SMR	b_adolescents	syll_3	go	point6	66.0959
s_ado_011	SMR	SMR	b_adolescents	syll_3	go	point6	67.0502
s_ado_011	SMR	SMR	b_adolescents	syll_3	go	point6	64.9368
s_ado_012	SMR	SMR	b_adolescents	syll_3	go	point6	72.7448
s_ado_012	SMR	SMR	b_adolescents	syll_3	go	point6	69.7401
s_ado_012	SMR	SMR	b_adolescents	syll_3	go	point6	67.0412
s_ado_012	SMR	SMR	b_adolescents	syll_3	go	point6	68.8946
s_ado_013	SMR	SMR	b_adolescents	syll_3	go	point6	68.6383
s_ado_013	SMR	SMR	b_adolescents	syll_3	go	point6	68.2049
s_ado_013	SMR	SMR	b_adolescents	syll_3	go	point6	67.2081
s_ado_013	SMR	SMR	b_adolescents	syll_3	go	point6	67.1562
s_ado_014	SMR	SMR	b_adolescents	syll_3	go	point6	70.37
s_ado_014	SMR	SMR	b_adolescents	syll_3	go	point6	70.6515
s_ado_014	SMR	SMR	b_adolescents	syll_3	go	point6	70.3428
s_ado_014	SMR	SMR	b_adolescents	syll_3	go	point6	69.2387
s_ado_015	SMR	SMR	b_adolescents	syll_3	go	point6	71.838
s_ado_015	SMR	SMR	b_adolescents	syll_3	go	point6	72.7406
s_ado_015	SMR	SMR	b_adolescents	syll_3	go	point6	70.2872
s_ado_015	SMR	SMR	b_adolescents	syll_3	go	point6	65.9559
s_ado_016	SMR	SMR	b_adolescents	syll_3	go	point6	68.6333
s_ado_016	SMR	SMR	b_adolescents	syll_3	go	point6	67.0506
s_ado_016	SMR	SMR	b_adolescents	syll_3	go	point6	65.8295
s_ado_016	SMR	SMR	b_adolescents	syll_3	go	point6	65.014
s_ado_017	SMR	SMR	b_adolescents	syll_3	go	point6	69.2378
s_ado_017	SMR	SMR	b_adolescents	syll_3	go	point6	67.8755
s_ado_017	SMR	SMR	b_adolescents	syll_3	go	point6	69.0613
s_ado_017	SMR	SMR	b_adolescents	syll_3	go	point6	70.2348
s_ado_018	SMR	SMR	b_adolescents	syll_3	go	point6	72.6941
s_ado_018	SMR	SMR	b_adolescents	syll_3	go	point6	67.8743
s_ado_018	SMR	SMR	b_adolescents	syll_3	go	point6	69.1248
s_ado_018	SMR	SMR	b_adolescents	syll_3	go	point6	68.2779
s_ado_019	SMR	SMR	b_adolescents	syll_3	go	point6	69.9197
s_ado_019	SMR	SMR	b_adolescents	syll_3	go	point6	68.7487
s_ado_019	SMR	SMR	b_adolescents	syll_3	go	point6	67.6844
s_ado_019	SMR	SMR	b_adolescents	syll_3	go	point6	68.1296
s_ado_01	AMR	AMR_de	b_adolescents	syll_2	de	point6	67.8741
s_ado_01	AMR	AMR_de	b_adolescents	syll_2	de	point6	67.3609
s_ado_01	AMR	AMR_de	b_adolescents	syll_2	de	point6	68.8795
s_ado_01	AMR	AMR_de	b_adolescents	syll_2	de	point6	68.192
s_ado_02	AMR	AMR_de	b_adolescents	syll_2	de	point6	67.8907
s_ado_02	AMR	AMR_de	b_adolescents	syll_2	de	point6	66.2773
s_ado_02	AMR	AMR_de	b_adolescents	syll_2	de	point6	66.6688
s_ado_02	AMR	AMR_de	b_adolescents	syll_2	de	point6	66.4417
s_ado_03	AMR	AMR_de	b_adolescents	syll_2	de	point6	68.659
s_ado_03	AMR	AMR_de	b_adolescents	syll_2	de	point6	68.5035
s_ado_03	AMR	AMR_de	b_adolescents	syll_2	de	point6	68.8786
s_ado_03	AMR	AMR_de	b_adolescents	syll_2	de	point6	66.1701
s_ado_04	AMR	AMR_de	b_adolescents	syll_2	de	point6	69.5223
s_ado_04	AMR	AMR_de	b_adolescents	syll_2	de	point6	68.7105
s_ado_04	AMR	AMR_de	b_adolescents	syll_2	de	point6	68.3685
s_ado_04	AMR	AMR_de	b_adolescents	syll_2	de	point6	65.9574
s_ado_05	AMR	AMR_de	b_adolescents	syll_2	de	point6	69.7579
s_ado_05	AMR	AMR_de	b_adolescents	syll_2	de	point6	67.7698
s_ado_05	AMR	AMR_de	b_adolescents	syll_2	de	point6	66.713
s_ado_05	AMR	AMR_de	b_adolescents	syll_2	de	point6	66.804
s_ado_06	AMR	AMR_de	b_adolescents	syll_2	de	point6	70.9611
s_ado_06	AMR	AMR_de	b_adolescents	syll_2	de	point6	67.8487
s_ado_06	AMR	AMR_de	b_adolescents	syll_2	de	point6	66.2554
s_ado_06	AMR	AMR_de	b_adolescents	syll_2	de	point6	65.432
s_ado_07	AMR	AMR_de	b_adolescents	syll_2	de	point6	69.3233
s_ado_07	AMR	AMR_de	b_adolescents	syll_2	de	point6	67.7403
s_ado_07	AMR	AMR_de	b_adolescents	syll_2	de	point6	66.9428
s_ado_07	AMR	AMR_de	b_adolescents	syll_2	de	point6	66.7449
s_ado_08	AMR	AMR_de	b_adolescents	syll_2	de	point6	69.8629
s_ado_08	AMR	AMR_de	b_adolescents	syll_2	de	point6	69.1003
s_ado_08	AMR	AMR_de	b_adolescents	syll_2	de	point6	66.7316
s_ado_08	AMR	AMR_de	b_adolescents	syll_2	de	point6	67.0944
s_ado_09	AMR	AMR_de	b_adolescents	syll_2	de	point6	68.5466
s_ado_09	AMR	AMR_de	b_adolescents	syll_2	de	point6	68.7384
s_ado_09	AMR	AMR_de	b_adolescents	syll_2	de	point6	68.1019
s_ado_09	AMR	AMR_de	b_adolescents	syll_2	de	point6	66.7219
s_ado_010	AMR	AMR_de	b_adolescents	syll_2	de	point6	70.993
s_ado_010	AMR	AMR_de	b_adolescents	syll_2	de	point6	69.192
s_ado_010	AMR	AMR_de	b_adolescents	syll_2	de	point6	67.7287
s_ado_010	AMR	AMR_de	b_adolescents	syll_2	de	point6	67.1505
s_ado_011	AMR	AMR_de	b_adolescents	syll_2	de	point6	70.741
s_ado_011	AMR	AMR_de	b_adolescents	syll_2	de	point6	67.2816
s_ado_011	AMR	AMR_de	b_adolescents	syll_2	de	point6	67.807
s_ado_011	AMR	AMR_de	b_adolescents	syll_2	de	point6	65.9858
s_ado_012	AMR	AMR_de	b_adolescents	syll_2	de	point6	71.2569
s_ado_012	AMR	AMR_de	b_adolescents	syll_2	de	point6	67.0757
s_ado_012	AMR	AMR_de	b_adolescents	syll_2	de	point6	65.6998
s_ado_012	AMR	AMR_de	b_adolescents	syll_2	de	point6	65.2065
s_ado_013	AMR	AMR_de	b_adolescents	syll_2	de	point6	68.2911
s_ado_013	AMR	AMR_de	b_adolescents	syll_2	de	point6	67.7155
s_ado_013	AMR	AMR_de	b_adolescents	syll_2	de	point6	68.0319
s_ado_013	AMR	AMR_de	b_adolescents	syll_2	de	point6	67.4493
s_ado_014	AMR	AMR_de	b_adolescents	syll_2	de	point6	69.0779
s_ado_014	AMR	AMR_de	b_adolescents	syll_2	de	point6	69.0859
s_ado_014	AMR	AMR_de	b_adolescents	syll_2	de	point6	67.594
s_ado_014	AMR	AMR_de	b_adolescents	syll_2	de	point6	66.4196
s_ado_015	AMR	AMR_de	b_adolescents	syll_2	de	point6	71.9442
s_ado_015	AMR	AMR_de	b_adolescents	syll_2	de	point6	68.8811
s_ado_015	AMR	AMR_de	b_adolescents	syll_2	de	point6	67.8555
s_ado_015	AMR	AMR_de	b_adolescents	syll_2	de	point6	66.2464
s_ado_016	AMR	AMR_de	b_adolescents	syll_2	de	point6	69.6195
s_ado_016	AMR	AMR_de	b_adolescents	syll_2	de	point6	67.7383
s_ado_016	AMR	AMR_de	b_adolescents	syll_2	de	point6	67.8761
s_ado_016	AMR	AMR_de	b_adolescents	syll_2	de	point6	66.2741
s_ado_017	AMR	AMR_de	b_adolescents	syll_2	de	point6	68.6668
s_ado_017	AMR	AMR_de	b_adolescents	syll_2	de	point6	70.9598
s_ado_017	AMR	AMR_de	b_adolescents	syll_2	de	point6	70.1601
s_ado_017	AMR	AMR_de	b_adolescents	syll_2	de	point6	68.5388
s_ado_018	AMR	AMR_de	b_adolescents	syll_2	de	point6	71.1212
s_ado_018	AMR	AMR_de	b_adolescents	syll_2	de	point6	68.8701
s_ado_018	AMR	AMR_de	b_adolescents	syll_2	de	point6	69.7
s_ado_018	AMR	AMR_de	b_adolescents	syll_2	de	point6	69.9543
s_ado_019	AMR	AMR_de	b_adolescents	syll_2	de	point6	70.2392
s_ado_019	AMR	AMR_de	b_adolescents	syll_2	de	point6	68.2336
s_ado_019	AMR	AMR_de	b_adolescents	syll_2	de	point6	68.4665
s_ado_019	AMR	AMR_de	b_adolescents	syll_2	de	point6	68.3936
s_ado_01	AMR	AMR_go	b_adolescents	syll_3	go	point5	67.8856
s_ado_01	AMR	AMR_go	b_adolescents	syll_3	go	point5	68.2578
s_ado_01	AMR	AMR_go	b_adolescents	syll_3	go	point5	67.8233
s_ado_01	AMR	AMR_go	b_adolescents	syll_3	go	point5	68.1157
s_ado_02	AMR	AMR_go	b_adolescents	syll_3	go	point5	69.6476
s_ado_02	AMR	AMR_go	b_adolescents	syll_3	go	point5	67.9692
s_ado_02	AMR	AMR_go	b_adolescents	syll_3	go	point5	66.7419
s_ado_02	AMR	AMR_go	b_adolescents	syll_3	go	point5	66.8869
s_ado_03	AMR	AMR_go	b_adolescents	syll_3	go	point5	66.8816
s_ado_03	AMR	AMR_go	b_adolescents	syll_3	go	point5	66.9933
s_ado_03	AMR	AMR_go	b_adolescents	syll_3	go	point5	67.2418
s_ado_03	AMR	AMR_go	b_adolescents	syll_3	go	point5	67.332
s_ado_04	AMR	AMR_go	b_adolescents	syll_3	go	point5	68.5165
s_ado_04	AMR	AMR_go	b_adolescents	syll_3	go	point5	64.3629
s_ado_04	AMR	AMR_go	b_adolescents	syll_3	go	point5	65.442
s_ado_04	AMR	AMR_go	b_adolescents	syll_3	go	point5	65.8029
s_ado_05	AMR	AMR_go	b_adolescents	syll_3	go	point5	67.6846
s_ado_05	AMR	AMR_go	b_adolescents	syll_3	go	point5	67.3825
s_ado_05	AMR	AMR_go	b_adolescents	syll_3	go	point5	66.6929
s_ado_05	AMR	AMR_go	b_adolescents	syll_3	go	point5	66.9398
s_ado_06	AMR	AMR_go	b_adolescents	syll_3	go	point5	70.7098
s_ado_06	AMR	AMR_go	b_adolescents	syll_3	go	point5	68.7034
s_ado_06	AMR	AMR_go	b_adolescents	syll_3	go	point5	65.62
s_ado_06	AMR	AMR_go	b_adolescents	syll_3	go	point5	67.3863
s_ado_07	AMR	AMR_go	b_adolescents	syll_3	go	point5	68.161
s_ado_07	AMR	AMR_go	b_adolescents	syll_3	go	point5	67.9468
s_ado_07	AMR	AMR_go	b_adolescents	syll_3	go	point5	66.5269
s_ado_07	AMR	AMR_go	b_adolescents	syll_3	go	point5	65.0586
s_ado_08	AMR	AMR_go	b_adolescents	syll_3	go	point5	69.5212
s_ado_08	AMR	AMR_go	b_adolescents	syll_3	go	point5	70.291
s_ado_08	AMR	AMR_go	b_adolescents	syll_3	go	point5	68.3412
s_ado_08	AMR	AMR_go	b_adolescents	syll_3	go	point5	68.5652
s_ado_09	AMR	AMR_go	b_adolescents	syll_3	go	point5	68.224
s_ado_09	AMR	AMR_go	b_adolescents	syll_3	go	point5	68.047
s_ado_09	AMR	AMR_go	b_adolescents	syll_3	go	point5	66.9402
s_ado_09	AMR	AMR_go	b_adolescents	syll_3	go	point5	66.1001
s_ado_010	AMR	AMR_go	b_adolescents	syll_3	go	point5	69.5518
s_ado_010	AMR	AMR_go	b_adolescents	syll_3	go	point5	66.6964
s_ado_010	AMR	AMR_go	b_adolescents	syll_3	go	point5	67.6653
s_ado_010	AMR	AMR_go	b_adolescents	syll_3	go	point5	65.2507
s_ado_011	AMR	AMR_go	b_adolescents	syll_3	go	point5	71.5674
s_ado_011	AMR	AMR_go	b_adolescents	syll_3	go	point5	66.155
s_ado_011	AMR	AMR_go	b_adolescents	syll_3	go	point5	65.7854
s_ado_011	AMR	AMR_go	b_adolescents	syll_3	go	point5	66.5516
s_ado_012	AMR	AMR_go	b_adolescents	syll_3	go	point5	69.0334
s_ado_012	AMR	AMR_go	b_adolescents	syll_3	go	point5	69.8424
s_ado_012	AMR	AMR_go	b_adolescents	syll_3	go	point5	67.5333
s_ado_012	AMR	AMR_go	b_adolescents	syll_3	go	point5	65.2794
s_ado_013	AMR	AMR_go	b_adolescents	syll_3	go	point5	68.0883
s_ado_013	AMR	AMR_go	b_adolescents	syll_3	go	point5	67.7417
s_ado_013	AMR	AMR_go	b_adolescents	syll_3	go	point5	68.7622
s_ado_013	AMR	AMR_go	b_adolescents	syll_3	go	point5	65.8979
s_ado_014	AMR	AMR_go	b_adolescents	syll_3	go	point5	68.3171
s_ado_014	AMR	AMR_go	b_adolescents	syll_3	go	point5	68.6682
s_ado_014	AMR	AMR_go	b_adolescents	syll_3	go	point5	69.3213
s_ado_014	AMR	AMR_go	b_adolescents	syll_3	go	point5	64.8361
s_ado_015	AMR	AMR_go	b_adolescents	syll_3	go	point5	69.6937
s_ado_015	AMR	AMR_go	b_adolescents	syll_3	go	point5	69.2871
s_ado_015	AMR	AMR_go	b_adolescents	syll_3	go	point5	67.4988
s_ado_015	AMR	AMR_go	b_adolescents	syll_3	go	point5	67.591
s_ado_016	AMR	AMR_go	b_adolescents	syll_3	go	point5	70.0238
s_ado_016	AMR	AMR_go	b_adolescents	syll_3	go	point5	69.4225
s_ado_016	AMR	AMR_go	b_adolescents	syll_3	go	point5	68.7217
s_ado_016	AMR	AMR_go	b_adolescents	syll_3	go	point5	68.2227
s_ado_017	AMR	AMR_go	b_adolescents	syll_3	go	point5	68.4649
s_ado_017	AMR	AMR_go	b_adolescents	syll_3	go	point5	67.2241
s_ado_017	AMR	AMR_go	b_adolescents	syll_3	go	point5	69.3475
s_ado_017	AMR	AMR_go	b_adolescents	syll_3	go	point5	66.9211
s_ado_018	AMR	AMR_go	b_adolescents	syll_3	go	point5	69.2384
s_ado_018	AMR	AMR_go	b_adolescents	syll_3	go	point5	69.1038
s_ado_018	AMR	AMR_go	b_adolescents	syll_3	go	point5	69.9238
s_ado_018	AMR	AMR_go	b_adolescents	syll_3	go	point5	68.6525
s_ado_019	AMR	AMR_go	b_adolescents	syll_3	go	point5	72.0712
s_ado_019	AMR	AMR_go	b_adolescents	syll_3	go	point5	68.6274
s_ado_019	AMR	AMR_go	b_adolescents	syll_3	go	point5	68.3464
s_ado_019	AMR	AMR_go	b_adolescents	syll_3	go	point5	67.5247

## Sheet: F2-F1
file	subject	group	task	vowel	f1_Hz_mid	f2_Hz_mid	f2-f1
a_203_bababa	s_adult_01	c_adults	AMR_ba	a	679.024	1160.22	481.199
a_203_bababa	s_adult_01	c_adults	AMR_ba	a	667.967	1087.42	419.455
a_203_bababa	s_adult_01	c_adults	AMR_ba	a	667.7	943.189	275.489
a_203_bababa	s_adult_01	c_adults	AMR_ba	a	651.524	1024.71	373.182
a_203_bababa	s_adult_01	c_adults	AMR_ba	a	601.553	995.248	393.695
a_203_bababa	s_adult_01	c_adults	AMR_ba	a	667.137	1132.35	465.216
a_203_bababa	s_adult_01	c_adults	AMR_ba	a	660.592	1114.04	453.452
a_203_bababa	s_adult_01	c_adults	AMR_ba	a	672.043	961.632	289.59
a_203_bababa	s_adult_01	c_adults	AMR_ba	a	667.269	853.879	186.61
a_203_bababa	s_adult_01	c_adults	AMR_ba	a	664.08	774.114	110.034
a_203_bababa	s_adult_01	c_adults	AMR_ba	a	622.503	960.703	338.2
a_203_bababa	s_adult_01	c_adults	AMR_ba	a	633.247	953.725	320.478
a_203_badego	s_adult_01	c_adults	SMR_ba	a	665.312	1309.64	644.33
a_203_badego	s_adult_01	c_adults	SMR_ba	a	496.155	1201.51	705.358
a_203_badego	s_adult_01	c_adults	SMR_ba	a	474.6	1241.03	766.427
a_203_badego	s_adult_01	c_adults	SMR_ba	a	486.214	1382.53	896.312
a_205_bababa	s_adult_02	c_adults	AMR_ba	a	607.482	1249.26	641.783
a_205_bababa	s_adult_02	c_adults	AMR_ba	a	551.713	1216.78	665.069
a_205_bababa	s_adult_02	c_adults	AMR_ba	a	532.726	1214.3	681.569
a_205_bababa	s_adult_02	c_adults	AMR_ba	a	516.817	1223.84	707.021
a_205_bababa	s_adult_02	c_adults	AMR_ba	a	542.707	1229.29	686.579
a_205_bababa	s_adult_02	c_adults	AMR_ba	a	546.741	1258.72	711.976
a_205_bababa	s_adult_02	c_adults	AMR_ba	a	565.035	1213.59	648.556
a_205_bababa	s_adult_02	c_adults	AMR_ba	a	517.313	1183.02	665.703
a_205_bababa	s_adult_02	c_adults	AMR_ba	a	548.416	1183.67	635.251
a_205_bababa	s_adult_02	c_adults	AMR_ba	a	536.053	1175	638.948
a_205_bababa	s_adult_02	c_adults	AMR_ba	a	555.014	1183.4	628.382
a_205_bababa	s_adult_02	c_adults	AMR_ba	a	519.927	1170.76	650.834
a_205_badego	s_adult_02	c_adults	SMR_ba	a	629.875	1447.43	817.552
a_205_badego	s_adult_02	c_adults	SMR_ba	a	578.291	1454.03	875.735
a_205_badego	s_adult_02	c_adults	SMR_ba	a	478.058	1501.55	1023.49
a_205_badego	s_adult_02	c_adults	SMR_ba	a	497.693	1320.77	823.073
a_210_bababa	s_adult_03	c_adults	AMR_ba	a	634.367	1640.43	1006.06
a_210_bababa	s_adult_03	c_adults	AMR_ba	a	618.762	1625.11	1006.35
a_210_bababa	s_adult_03	c_adults	AMR_ba	a	603.634	1161.96	558.327
a_210_bababa	s_adult_03	c_adults	AMR_ba	a	677.896	1583.49	905.595
a_210_bababa	s_adult_03	c_adults	AMR_ba	a	604.14	1574.84	970.695
a_210_bababa	s_adult_03	c_adults	AMR_ba	a	736.143	898.965	162.822
a_210_bababa	s_adult_03	c_adults	AMR_ba	a	663.504	1029.61	366.102
a_210_bababa	s_adult_03	c_adults	AMR_ba	a	751.117	888.127	137.01
a_210_bababa	s_adult_03	c_adults	AMR_ba	a	700.067	1190.84	490.771
a_210_bababa	s_adult_03	c_adults	AMR_ba	a	724.937	999.376	274.439
a_210_bababa	s_adult_03	c_adults	AMR_ba	a	760.654	902.481	141.827
a_210_bababa	s_adult_03	c_adults	AMR_ba	a	747.437	856.434	108.997
a_210_badego	s_adult_03	c_adults	SMR_ba	a	631.609	2006.79	1375.18
a_210_badego	s_adult_03	c_adults	SMR_ba	a	547.177	1323.18	776.006
a_210_badego	s_adult_03	c_adults	SMR_ba	a	436.007	1689.27	1253.26
a_210_badego	s_adult_03	c_adults	SMR_ba	a	463.189	778.716	315.527
a_214_bababa	s_adult_04	c_adults	AMR_ba	a	1007.43	1527.34	519.906
a_214_bababa	s_adult_04	c_adults	AMR_ba	a	718.013	1545.3	827.284
a_214_bababa	s_adult_04	c_adults	AMR_ba	a	673.673	1504.65	830.978
a_214_bababa	s_adult_04	c_adults	AMR_ba	a	771.275	1490.12	718.84
a_214_bababa	s_adult_04	c_adults	AMR_ba	a	778.286	1517.73	739.445
a_214_bababa	s_adult_04	c_adults	AMR_ba	a	743.936	1507.77	763.838
a_214_bababa	s_adult_04	c_adults	AMR_ba	a	663.206	1476.3	813.094
a_214_bababa	s_adult_04	c_adults	AMR_ba	a	752.359	1479.26	726.905
a_214_bababa	s_adult_04	c_adults	AMR_ba	a	761.674	1453.39	691.716
a_214_bababa	s_adult_04	c_adults	AMR_ba	a	643.307	1364.67	721.367
a_214_bababa	s_adult_04	c_adults	AMR_ba	a	729.127	1434.41	705.28
a_214_bababa	s_adult_04	c_adults	AMR_ba	a	760.909	1468.44	707.528
a_214_badego	s_adult_04	c_adults	SMR_ba	a	613.281	1886.85	1273.57
a_214_badego	s_adult_04	c_adults	SMR_ba	a	601.729	1950.28	1348.55
a_214_badego	s_adult_04	c_adults	SMR_ba	a	675.843	1774.98	1099.13
a_214_badego	s_adult_04	c_adults	SMR_ba	a	593.473	1808.4	1214.92
a_301_bababa	s_adult_05	c_adults	AMR_ba	a	655.854	1337.5	681.646
a_301_bababa	s_adult_05	c_adults	AMR_ba	a	634.781	1305.46	670.675
a_301_bababa	s_adult_05	c_adults	AMR_ba	a	587.225	1368.26	781.031
a_301_bababa	s_adult_05	c_adults	AMR_ba	a	631.045	1289.27	658.228
a_301_bababa	s_adult_05	c_adults	AMR_ba	a	632.935	1298.74	665.809
a_301_bababa	s_adult_05	c_adults	AMR_ba	a	602.907	1331.96	729.053
a_301_bababa	s_adult_05	c_adults	AMR_ba	a	577.38	1291.03	713.65
a_301_bababa	s_adult_05	c_adults	AMR_ba	a	584.682	1250.58	665.896
a_301_bababa	s_adult_05	c_adults	AMR_ba	a	581.463	1212.55	631.082
a_301_bababa	s_adult_05	c_adults	AMR_ba	a	543.781	1312.35	768.565
a_301_bababa	s_adult_05	c_adults	AMR_ba	a	561.743	1308.26	746.515
a_301_bababa	s_adult_05	c_adults	AMR_ba	a	521.289	1300.72	779.427
a_301_badego	s_adult_05	c_adults	SMR_ba	a	499.182	1623.83	1124.65
a_301_badego	s_adult_05	c_adults	SMR_ba	a	503.467	1646.79	1143.32
a_301_badego	s_adult_05	c_adults	SMR_ba	a	475.269	1646.01	1170.74
a_301_badego	s_adult_05	c_adults	SMR_ba	a	471.358	1628.7	1157.34
a_302_bababa	s_adult_06	c_adults	AMR_ba	a	722.422	1416.36	693.938
a_302_bababa	s_adult_06	c_adults	AMR_ba	a	753.203	1294.15	540.945
a_302_bababa	s_adult_06	c_adults	AMR_ba	a	630.096	1160.94	530.843
a_302_bababa	s_adult_06	c_adults	AMR_ba	a	881.239	1830.61	949.367
a_302_bababa	s_adult_06	c_adults	AMR_ba	a	846.301	1830.34	984.035
a_302_bababa	s_adult_06	c_adults	AMR_ba	a	445.599	1188.66	743.066
a_302_bababa	s_adult_06	c_adults	AMR_ba	a	745.838	788.905	43.0676
a_302_bababa	s_adult_06	c_adults	AMR_ba	a	506.88	1467.06	960.179
a_302_bababa	s_adult_06	c_adults	AMR_ba	a	444.47	1458.69	1014.22
a_302_bababa	s_adult_06	c_adults	AMR_ba	a	492.441	1349.71	857.264
a_302_bababa	s_adult_06	c_adults	AMR_ba	a	474.167	1307.21	833.041
a_302_bababa	s_adult_06	c_adults	AMR_ba	a	428.165	1456.96	1028.79
a_302_badego	s_adult_06	c_adults	SMR_ba	a	649.946	1213.12	563.171
a_302_badego	s_adult_06	c_adults	SMR_ba	a	617.002	1197.12	580.117
a_302_badego	s_adult_06	c_adults	SMR_ba	a	376.286	1214.95	838.66
a_302_badego	s_adult_06	c_adults	SMR_ba	a	310.204	1053.09	742.889
a_304_bababa	s_adult_07	c_adults	AMR_ba	a	697.916	1600.53	902.618
a_304_bababa	s_adult_07	c_adults	AMR_ba	a	695.543	1549.3	853.757
a_304_bababa	s_adult_07	c_adults	AMR_ba	a	676.256	1325.16	648.904
a_304_bababa	s_adult_07	c_adults	AMR_ba	a	670.175	1374.91	704.733
a_304_bababa	s_adult_07	c_adults	AMR_ba	a	654.504	1484.28	829.779
a_304_bababa	s_adult_07	c_adults	AMR_ba	a	663.61	1400.1	736.491
a_304_bababa	s_adult_07	c_adults	AMR_ba	a	656.924	1404.91	747.988
a_304_bababa	s_adult_07	c_adults	AMR_ba	a	656.17	1401.25	745.078
a_304_bababa	s_adult_07	c_adults	AMR_ba	a	660.222	1496.02	835.8
a_304_bababa	s_adult_07	c_adults	AMR_ba	a	639.572	1406.57	766.993
a_304_bababa	s_adult_07	c_adults	AMR_ba	a	636.472	1354.46	717.992
a_304_bababa	s_adult_07	c_adults	AMR_ba	a	631.63	1388.65	757.018
a_304_badego	s_adult_07	c_adults	SMR_ba	a	676.762	1510.48	833.721
a_304_badego	s_adult_07	c_adults	SMR_ba	a	665.176	1746.83	1081.66
a_304_badego	s_adult_07	c_adults	SMR_ba	a	657.602	1793.85	1136.25
a_304_badego	s_adult_07	c_adults	SMR_ba	a	652.67	1552.87	900.2
a_305_bababa	s_adult_08	c_adults	AMR_ba	a	602.176	1345.07	742.896
a_305_bababa	s_adult_08	c_adults	AMR_ba	a	518.245	1327.18	808.933
a_305_bababa	s_adult_08	c_adults	AMR_ba	a	532.489	1304.55	772.059
a_305_bababa	s_adult_08	c_adults	AMR_ba	a	523.869	1325.07	801.205
a_305_bababa	s_adult_08	c_adults	AMR_ba	a	508.501	1336.84	828.343
a_305_bababa	s_adult_08	c_adults	AMR_ba	a	505.317	1317.75	812.43
a_305_bababa	s_adult_08	c_adults	AMR_ba	a	510.045	1313.9	803.855
a_305_bababa	s_adult_08	c_adults	AMR_ba	a	497.978	1313.49	815.507
a_305_bababa	s_adult_08	c_adults	AMR_ba	a	503.92	1319.63	815.709
a_305_bababa	s_adult_08	c_adults	AMR_ba	a	512.134	1255.82	743.683
a_305_bababa	s_adult_08	c_adults	AMR_ba	a	499.081	1327.67	828.587
a_305_bababa	s_adult_08	c_adults	AMR_ba	a	491.37	1327.72	836.346
a_305_badego	s_adult_08	c_adults	SMR_ba	a	521.539	1505.39	983.846
a_305_badego	s_adult_08	c_adults	SMR_ba	a	454.481	1479.53	1025.05
a_305_badego	s_adult_08	c_adults	SMR_ba	a	396.941	1512.89	1115.94
a_305_badego	s_adult_08	c_adults	SMR_ba	a	411.754	1526.82	1115.06
a_403_bababa	s_adult_09	c_adults	AMR_ba	a	666.371	1505.1	838.728
a_403_bababa	s_adult_09	c_adults	AMR_ba	a	640.86	1476.08	835.215
a_403_bababa	s_adult_09	c_adults	AMR_ba	a	653.866	1446.52	792.658
a_403_bababa	s_adult_09	c_adults	AMR_ba	a	647.77	1440.33	792.555
a_403_bababa	s_adult_09	c_adults	AMR_ba	a	632.266	1453.71	821.444
a_403_bababa	s_adult_09	c_adults	AMR_ba	a	637.926	1455.47	817.545
a_403_bababa	s_adult_09	c_adults	AMR_ba	a	632.204	1434.87	802.667
a_403_bababa	s_adult_09	c_adults	AMR_ba	a	626.129	1421.44	795.312
a_403_bababa	s_adult_09	c_adults	AMR_ba	a	633.626	1392.25	758.626
a_403_bababa	s_adult_09	c_adults	AMR_ba	a	620.054	1393.24	773.181
a_403_bababa	s_adult_09	c_adults	AMR_ba	a	630.148	1383.97	753.821
a_403_bababa	s_adult_09	c_adults	AMR_ba	a	620.18	1393.71	773.532
a_403_badego	s_adult_09	c_adults	SMR_ba	a	572.937	1620.08	1047.14
a_403_badego	s_adult_09	c_adults	SMR_ba	a	602.489	1633.59	1031.11
a_403_badego	s_adult_09	c_adults	SMR_ba	a	596.013	1648.35	1052.34
a_403_badego	s_adult_09	c_adults	SMR_ba	a	553.314	1640.56	1087.24
a_408_bababa	s_adult_10	c_adults	AMR_ba	a	760.048	1762.11	1002.06
a_408_bababa	s_adult_10	c_adults	AMR_ba	a	733.76	1763.47	1029.71
a_408_bababa	s_adult_10	c_adults	AMR_ba	a	723.046	1709.19	986.145
a_408_bababa	s_adult_10	c_adults	AMR_ba	a	739.79	1748.39	1008.6
a_408_bababa	s_adult_10	c_adults	AMR_ba	a	692.996	1737.42	1044.42
a_408_bababa	s_adult_10	c_adults	AMR_ba	a	693.312	1736.53	1043.22
a_408_bababa	s_adult_10	c_adults	AMR_ba	a	638.655	1641.39	1002.74
a_408_bababa	s_adult_10	c_adults	AMR_ba	a	705.985	1755.07	1049.08
a_408_bababa	s_adult_10	c_adults	AMR_ba	a	727.372	1717.35	989.978
a_408_bababa	s_adult_10	c_adults	AMR_ba	a	640.086	1716.84	1076.75
a_408_bababa	s_adult_10	c_adults	AMR_ba	a	702.75	1712.83	1010.08
a_408_bababa	s_adult_10	c_adults	AMR_ba	a	757.377	1759.01	1001.64
a_408_badego	s_adult_10	c_adults	SMR_ba	a	538.271	1984.24	1445.97
a_408_badego	s_adult_10	c_adults	SMR_ba	a	495.941	1973.55	1477.61
a_408_badego	s_adult_10	c_adults	SMR_ba	a	489.044	1937.96	1448.92
a_408_badego	s_adult_10	c_adults	SMR_ba	a	477.825	1911.9	1434.08
a_412_bababa	s_adult_11	c_adults	AMR_ba	a	571.187	1400.19	829
a_412_bababa	s_adult_11	c_adults	AMR_ba	a	641.883	1419.81	777.925
a_412_bababa	s_adult_11	c_adults	AMR_ba	a	604.082	1335.72	731.642
a_412_bababa	s_adult_11	c_adults	AMR_ba	a	634.289	1460.33	826.041
a_412_bababa	s_adult_11	c_adults	AMR_ba	a	441.334	1363.23	921.898
a_412_bababa	s_adult_11	c_adults	AMR_ba	a	597.31	1357.9	760.588
a_412_bababa	s_adult_11	c_adults	AMR_ba	a	618.739	1353.91	735.168
a_412_bababa	s_adult_11	c_adults	AMR_ba	a	562.933	1364.17	801.242
a_412_bababa	s_adult_11	c_adults	AMR_ba	a	577.151	1396.38	819.231
a_412_bababa	s_adult_11	c_adults	AMR_ba	a	591.617	1392.72	801.1
a_412_bababa	s_adult_11	c_adults	AMR_ba	a	556.225	1306.44	750.21
a_412_bababa	s_adult_11	c_adults	AMR_ba	a	583.089	1343.42	760.334
a_412_badego	s_adult_11	c_adults	SMR_ba	a	491.843	1638.81	1146.97
a_412_badego	s_adult_11	c_adults	SMR_ba	a	404.929	1538.31	1133.38
a_412_badego	s_adult_11	c_adults	SMR_ba	a	424.303	1561.24	1136.94
a_412_badego	s_adult_11	c_adults	SMR_ba	a	445.881	1636.83	1190.95
a_416_bababa	s_adult_12	c_adults	AMR_ba	a	554.848	1354.42	799.571
a_416_bababa	s_adult_12	c_adults	AMR_ba	a	521.882	1316.91	795.031
a_416_bababa	s_adult_12	c_adults	AMR_ba	a	537.946	1301.59	763.646
a_416_bababa	s_adult_12	c_adults	AMR_ba	a	542.386	1284.32	741.933
a_416_bababa	s_adult_12	c_adults	AMR_ba	a	489.861	1269.91	780.049
a_416_bababa	s_adult_12	c_adults	AMR_ba	a	508.361	1271.04	762.677
a_416_bababa	s_adult_12	c_adults	AMR_ba	a	539.502	1215.96	676.456
a_416_bababa	s_adult_12	c_adults	AMR_ba	a	559.571	1231.47	671.902
a_416_bababa	s_adult_12	c_adults	AMR_ba	a	487.554	1182.6	695.045
a_416_bababa	s_adult_12	c_adults	AMR_ba	a	570.836	1178.74	607.904
a_416_bababa	s_adult_12	c_adults	AMR_ba	a	546.616	1212.54	665.921
a_416_bababa	s_adult_12	c_adults	AMR_ba	a	529.104	1216.3	687.191
a_416_badego	s_adult_12	c_adults	SMR_ba	a	535.198	1549.63	1014.44
a_416_badego	s_adult_12	c_adults	SMR_ba	a	388.228	1608.27	1220.05
a_416_badego	s_adult_12	c_adults	SMR_ba	a	374.817	1710.5	1335.68
a_416_badego	s_adult_12	c_adults	SMR_ba	a	421.182	1717.54	1296.36
a_424_bababa	s_adult_13	c_adults	AMR_ba	a	690.1	1469.85	779.752
a_424_bababa	s_adult_13	c_adults	AMR_ba	a	711.118	1404.85	693.73
a_424_bababa	s_adult_13	c_adults	AMR_ba	a	628.574	1412.38	783.806
a_424_bababa	s_adult_13	c_adults	AMR_ba	a	636.609	1404.97	768.364
a_424_bababa	s_adult_13	c_adults	AMR_ba	a	593.488	1380.16	786.672
a_424_bababa	s_adult_13	c_adults	AMR_ba	a	671.218	1458.53	787.311
a_424_bababa	s_adult_13	c_adults	AMR_ba	a	702.206	1345.14	642.934
a_424_bababa	s_adult_13	c_adults	AMR_ba	a	719.049	1326.33	607.278
a_424_bababa	s_adult_13	c_adults	AMR_ba	a	694.815	1327.66	632.848
a_424_bababa	s_adult_13	c_adults	AMR_ba	a	615.13	1355.15	740.018
a_424_bababa	s_adult_13	c_adults	AMR_ba	a	662.477	1333.53	671.058
a_424_bababa	s_adult_13	c_adults	AMR_ba	a	703.23	1443.13	739.895
a_424_badego	s_adult_13	c_adults	SMR_ba	a	601.861	1642.08	1040.22
a_424_badego	s_adult_13	c_adults	SMR_ba	a	497.747	1595.34	1097.6
a_424_badego	s_adult_13	c_adults	SMR_ba	a	481.11	1558.29	1077.18
a_424_badego	s_adult_13	c_adults	SMR_ba	a	547.035	1565.02	1017.98
a_502_bababa	s_adult_14	c_adults	AMR_ba	a	850.231	1762.86	912.627
a_502_bababa	s_adult_14	c_adults	AMR_ba	a	756.899	1659.69	902.788
a_502_bababa	s_adult_14	c_adults	AMR_ba	a	641.722	1704.49	1062.77
a_502_bababa	s_adult_14	c_adults	AMR_ba	a	552.053	1644.51	1092.45
a_502_bababa	s_adult_14	c_adults	AMR_ba	a	839.297	1479.31	640.011
a_502_bababa	s_adult_14	c_adults	AMR_ba	a	762.971	1616.6	853.625
a_502_bababa	s_adult_14	c_adults	AMR_ba	a	746.326	1621.4	875.077
a_502_bababa	s_adult_14	c_adults	AMR_ba	a	600.317	1581.64	981.326
a_502_bababa	s_adult_14	c_adults	AMR_ba	a	686.402	1580.27	893.872
a_502_bababa	s_adult_14	c_adults	AMR_ba	a	874.621	1623.79	749.167
a_502_bababa	s_adult_14	c_adults	AMR_ba	a	988.428	1673.05	684.623
a_502_bababa	s_adult_14	c_adults	AMR_ba	a	720.785	1664.64	943.852
a_502_badego	s_adult_14	c_adults	SMR_ba	a	580.464	2004.5	1424.04
a_502_badego	s_adult_14	c_adults	SMR_ba	a	543.976	1820.33	1276.35
a_502_badego	s_adult_14	c_adults	SMR_ba	a	624.024	1855.05	1231.03
a_502_badego	s_adult_14	c_adults	SMR_ba	a	619.725	1879.35	1259.63
a_503_bababa	s_adult_15	c_adults	AMR_ba	a	688.586	1935.33	1246.74
a_503_bababa	s_adult_15	c_adults	AMR_ba	a	621.479	1611.6	990.122
a_503_bababa	s_adult_15	c_adults	AMR_ba	a	631.752	1553.99	922.235
a_503_bababa	s_adult_15	c_adults	AMR_ba	a	597.503	1601.03	1003.53
a_503_bababa	s_adult_15	c_adults	AMR_ba	a	589.304	1389.18	799.873
a_503_bababa	s_adult_15	c_adults	AMR_ba	a	623.794	1114.85	491.06
a_503_bababa	s_adult_15	c_adults	AMR_ba	a	622.952	1250.37	627.42
a_503_bababa	s_adult_15	c_adults	AMR_ba	a	607.083	1276.67	669.585
a_503_bababa	s_adult_15	c_adults	AMR_ba	a	624.887	1257.89	633.003
a_503_bababa	s_adult_15	c_adults	AMR_ba	a	593.159	1294.41	701.246
a_503_bababa	s_adult_15	c_adults	AMR_ba	a	568.483	1036.61	468.125
a_503_bababa	s_adult_15	c_adults	AMR_ba	a	582.926	1116.01	533.08
a_503_badego	s_adult_15	c_adults	SMR_ba	a	500.972	1453.96	952.986
a_503_badego	s_adult_15	c_adults	SMR_ba	a	478.122	1532.73	1054.61
a_503_badego	s_adult_15	c_adults	SMR_ba	a	482.125	1457.21	975.084
a_503_badego	s_adult_15	c_adults	SMR_ba	a	467.825	1507.29	1039.47
a_510_bababa	s_adult_16	c_adults	AMR_ba	a	669.658	1270.85	601.187
a_510_bababa	s_adult_16	c_adults	AMR_ba	a	769.819	1296.3	526.483
a_510_bababa	s_adult_16	c_adults	AMR_ba	a	593.792	1303.44	709.653
a_510_bababa	s_adult_16	c_adults	AMR_ba	a	537.372	1283.86	746.484
a_510_bababa	s_adult_16	c_adults	AMR_ba	a	527.86	1239.84	711.979
a_510_bababa	s_adult_16	c_adults	AMR_ba	a	543.615	1252.05	708.433
a_510_bababa	s_adult_16	c_adults	AMR_ba	a	528.378	1261.06	732.685
a_510_bababa	s_adult_16	c_adults	AMR_ba	a	541.286	1289.82	748.53
a_510_bababa	s_adult_16	c_adults	AMR_ba	a	513.577	1273.59	760.009
a_510_bababa	s_adult_16	c_adults	AMR_ba	a	528.556	1266.58	738.024
a_510_bababa	s_adult_16	c_adults	AMR_ba	a	539.259	1293.64	754.386
a_510_bababa	s_adult_16	c_adults	AMR_ba	a	536.389	1236.83	700.443
a_510_badego	s_adult_16	c_adults	SMR_ba	a	476.503	1536.1	1059.6
a_510_badego	s_adult_16	c_adults	SMR_ba	a	477.974	1539.85	1061.88
a_510_badego	s_adult_16	c_adults	SMR_ba	a	474.614	1515.32	1040.7
a_510_badego	s_adult_16	c_adults	SMR_ba	a	456.08	1507.04	1050.96
a_513_bababa	s_adult_17	c_adults	AMR_ba	a	683.636	1519.24	835.608
a_513_bababa	s_adult_17	c_adults	AMR_ba	a	669.62	1551.9	882.28
a_513_bababa	s_adult_17	c_adults	AMR_ba	a	615.924	1503.5	887.573
a_513_bababa	s_adult_17	c_adults	AMR_ba	a	591.203	1462.15	870.95
a_513_bababa	s_adult_17	c_adults	AMR_ba	a	592.215	1464.68	872.462
a_513_bababa	s_adult_17	c_adults	AMR_ba	a	601.904	1467.42	865.518
a_513_bababa	s_adult_17	c_adults	AMR_ba	a	569.167	1445.18	876.011
a_513_bababa	s_adult_17	c_adults	AMR_ba	a	584.43	1450.04	865.609
a_513_bababa	s_adult_17	c_adults	AMR_ba	a	581.531	1461.97	880.435
a_513_bababa	s_adult_17	c_adults	AMR_ba	a	555.786	1449.13	893.348
a_513_bababa	s_adult_17	c_adults	AMR_ba	a	555.012	1405.1	850.091
a_513_bababa	s_adult_17	c_adults	AMR_ba	a	554.228	1427.99	873.766
a_513_badego	s_adult_17	c_adults	SMR_ba	a	480.207	1902.02	1421.81
a_513_badego	s_adult_17	c_adults	SMR_ba	a	514.42	1683.75	1169.33
a_513_badego	s_adult_17	c_adults	SMR_ba	a	533.011	1711.75	1178.73
a_513_badego	s_adult_17	c_adults	SMR_ba	a	478.764	1904.72	1425.96
a_515_bababa	s_adult_18	c_adults	AMR_ba	a	896.581	1560.2	663.617
a_515_bababa	s_adult_18	c_adults	AMR_ba	a	697.346	1534.08	836.739
a_515_bababa	s_adult_18	c_adults	AMR_ba	a	841.143	1536.3	695.156
a_515_bababa	s_adult_18	c_adults	AMR_ba	a	1033.32	1130.51	97.1891
a_515_bababa	s_adult_18	c_adults	AMR_ba	a	577.548	984.591	407.043
a_515_bababa	s_adult_18	c_adults	AMR_ba	a	933.499	1002.44	68.9374
a_515_bababa	s_adult_18	c_adults	AMR_ba	a	925.211	1340.81	415.599
a_515_bababa	s_adult_18	c_adults	AMR_ba	a	975.819	1053.3	77.4779
a_515_bababa	s_adult_18	c_adults	AMR_ba	a	872.444	1522.92	650.479
a_515_bababa	s_adult_18	c_adults	AMR_ba	a	996.462	1527.99	531.531
a_515_bababa	s_adult_18	c_adults	AMR_ba	a	867.745	1519.9	652.154
a_515_bababa	s_adult_18	c_adults	AMR_ba	a	967.963	1526.86	558.899
a_515_badego	s_adult_18	c_adults	SMR_ba	a	631.524	1668.89	1037.36
a_515_badego	s_adult_18	c_adults	SMR_ba	a	656.431	1773.8	1117.37
a_515_badego	s_adult_18	c_adults	SMR_ba	a	540.431	1783.78	1243.35
a_515_badego	s_adult_18	c_adults	SMR_ba	a	512.127	1735.37	1223.25
a_6021_bababa	s_adult_19	c_adults	AMR_ba	a	775.505	1553.6	778.098
a_6021_bababa	s_adult_19	c_adults	AMR_ba	a	784.795	1542.44	757.644
a_6021_bababa	s_adult_19	c_adults	AMR_ba	a	712.247	1571.49	859.239
a_6021_bababa	s_adult_19	c_adults	AMR_ba	a	733.749	1580.89	847.146
a_6021_bababa	s_adult_19	c_adults	AMR_ba	a	740.962	1579.98	839.02
a_6021_bababa	s_adult_19	c_adults	AMR_ba	a	748.957	1578.68	829.719
a_6021_bababa	s_adult_19	c_adults	AMR_ba	a	706.69	1590.52	883.829
a_6021_bababa	s_adult_19	c_adults	AMR_ba	a	703.497	1559.67	856.175
a_6021_bababa	s_adult_19	c_adults	AMR_ba	a	716.834	1571.29	854.455
a_6021_bababa	s_adult_19	c_adults	AMR_ba	a	724.186	1621.7	897.511
a_6021_bababa	s_adult_19	c_adults	AMR_ba	a	728.493	1556.8	828.307
a_6021_bababa	s_adult_19	c_adults	AMR_ba	a	743.394	1584.13	840.739
a_6021_badego	s_adult_19	c_adults	SMR_ba	a	613.648	1901.49	1287.84
a_6021_badego	s_adult_19	c_adults	SMR_ba	a	645.26	1701.66	1056.4
a_6021_badego	s_adult_19	c_adults	SMR_ba	a	629.318	1779.39	1150.08
a_6021_badego	s_adult_19	c_adults	SMR_ba	a	608.01	1754.46	1146.45
a_9007_bababa	s_adult_20	c_adults	AMR_ba	a	857.222	1087.1	229.876
a_9007_bababa	s_adult_20	c_adults	AMR_ba	a	636.719	797.299	160.581
a_9007_bababa	s_adult_20	c_adults	AMR_ba	a	721.943	775.528	53.5851
a_9007_bababa	s_adult_20	c_adults	AMR_ba	a	512.689	1182.5	669.812
a_9007_bababa	s_adult_20	c_adults	AMR_ba	a	556.503	774.92	218.417
a_9007_bababa	s_adult_20	c_adults	AMR_ba	a	575.092	784.568	209.475
a_9007_bababa	s_adult_20	c_adults	AMR_ba	a	538.361	794.233	255.872
a_9007_bababa	s_adult_20	c_adults	AMR_ba	a	713.682	1592.18	878.497
a_9007_bababa	s_adult_20	c_adults	AMR_ba	a	777.256	1601.09	823.833
a_9007_bababa	s_adult_20	c_adults	AMR_ba	a	503.8	774.226	270.426
a_9007_bababa	s_adult_20	c_adults	AMR_ba	a	700.891	1587.64	886.747
a_9007_bababa	s_adult_20	c_adults	AMR_ba	a	711.21	1507.79	796.575
a_9007_badego	s_adult_20	c_adults	SMR_ba	a	672.472	1298.86	626.391
a_9007_badego	s_adult_20	c_adults	SMR_ba	a	571.844	1911.17	1339.32
a_9007_badego	s_adult_20	c_adults	SMR_ba	a	600.304	1924.38	1324.08
a_9007_badego	s_adult_20	c_adults	SMR_ba	a	597.863	1919.94	1322.08
a_9008_bababa	s_adult_21	c_adults	AMR_ba	a	800.532	1642.49	841.956
a_9008_bababa	s_adult_21	c_adults	AMR_ba	a	755.266	1100.98	345.717
a_9008_bababa	s_adult_21	c_adults	AMR_ba	a	793.046	1678.17	885.127
a_9008_bababa	s_adult_21	c_adults	AMR_ba	a	799.432	1742.11	942.675
a_9008_bababa	s_adult_21	c_adults	AMR_ba	a	804.472	1573.42	768.948
a_9008_bababa	s_adult_21	c_adults	AMR_ba	a	802.041	1677.78	875.743
a_9008_bababa	s_adult_21	c_adults	AMR_ba	a	792.305	1585.24	792.937
a_9008_bababa	s_adult_21	c_adults	AMR_ba	a	791.942	1598.39	806.445
a_9008_bababa	s_adult_21	c_adults	AMR_ba	a	801.224	1536.47	735.247
a_9008_bababa	s_adult_21	c_adults	AMR_ba	a	804.261	1669.43	865.171
a_9008_bababa	s_adult_21	c_adults	AMR_ba	a	812.649	1566.2	753.553
a_9008_bababa	s_adult_21	c_adults	AMR_ba	a	798.037	1473.16	675.125
a_9008_badego	s_adult_21	c_adults	SMR_ba	a	681.799	2018.7	1336.9
a_9008_badego	s_adult_21	c_adults	SMR_ba	a	386.6	716.456	329.856
a_9008_badego	s_adult_21	c_adults	SMR_ba	a	697.385	1857.18	1159.79
a_9008_badego	s_adult_21	c_adults	SMR_ba	a	620.289	1951.09	1330.81
a_9016_bababa	s_adult_22	c_adults	AMR_ba	a	756.835	1789.4	1032.57
a_9016_bababa	s_adult_22	c_adults	AMR_ba	a	761.835	1798.42	1036.58
a_9016_bababa	s_adult_22	c_adults	AMR_ba	a	751.197	1705.64	954.446
a_9016_bababa	s_adult_22	c_adults	AMR_ba	a	731.363	1722.39	991.028
a_9016_bababa	s_adult_22	c_adults	AMR_ba	a	776.182	1768.99	992.808
a_9016_bababa	s_adult_22	c_adults	AMR_ba	a	692.65	1761.06	1068.41
a_9016_bababa	s_adult_22	c_adults	AMR_ba	a	791.1	1731.84	940.737
a_9016_bababa	s_adult_22	c_adults	AMR_ba	a	676.197	1767.95	1091.75
a_9016_bababa	s_adult_22	c_adults	AMR_ba	a	752.837	1748.96	996.119
a_9016_bababa	s_adult_22	c_adults	AMR_ba	a	748.453	1754.17	1005.72
a_9016_bababa	s_adult_22	c_adults	AMR_ba	a	745.529	1758.8	1013.27
a_9016_bababa	s_adult_22	c_adults	AMR_ba	a	750.036	1710.55	960.518
a_9016_badego	s_adult_22	c_adults	SMR_ba	a	808.258	1937.52	1129.26
a_9016_badego	s_adult_22	c_adults	SMR_ba	a	755.144	2012.01	1256.87
a_9016_badego	s_adult_22	c_adults	SMR_ba	a	644.024	1966.91	1322.89
a_9016_badego	s_adult_22	c_adults	SMR_ba	a	660.2	1971.71	1311.51
a_9039_bababa	s_adult_23	c_adults	AMR_ba	a	650.639	1286.18	635.541
a_9039_bababa	s_adult_23	c_adults	AMR_ba	a	579.039	1209.43	630.391
a_9039_bababa	s_adult_23	c_adults	AMR_ba	a	564.641	1184.46	619.823
a_9039_bababa	s_adult_23	c_adults	AMR_ba	a	573.461	1202.79	629.325
a_9039_bababa	s_adult_23	c_adults	AMR_ba	a	574.977	1199.48	624.501
a_9039_bababa	s_adult_23	c_adults	AMR_ba	a	599.973	1194.2	594.231
a_9039_bababa	s_adult_23	c_adults	AMR_ba	a	584.567	1177.55	592.982
a_9039_bababa	s_adult_23	c_adults	AMR_ba	a	612.535	1186.99	574.45
a_9039_bababa	s_adult_23	c_adults	AMR_ba	a	618.45	1184.29	565.841
a_9039_bababa	s_adult_23	c_adults	AMR_ba	a	613.922	1191.14	577.222
a_9039_bababa	s_adult_23	c_adults	AMR_ba	a	614.077	1216.72	602.639
a_9039_bababa	s_adult_23	c_adults	AMR_ba	a	564.236	1184.12	619.882
a_9039_badego	s_adult_23	c_adults	SMR_ba	a	569.129	1356.21	787.085
a_9039_badego	s_adult_23	c_adults	SMR_ba	a	449.975	1521.32	1071.35
a_9039_badego	s_adult_23	c_adults	SMR_ba	a	445.757	1372.82	927.067
a_9039_badego	s_adult_23	c_adults	SMR_ba	a	491.977	1327.83	835.848
c_100_bababa	s_child_01	a_children	AMR_ba	a	952.12	2355.57	1403.45
c_100_bababa	s_child_01	a_children	AMR_ba	a	829.869	1515.95	686.076
c_100_bababa	s_child_01	a_children	AMR_ba	a	862.327	2295.53	1433.21
c_100_bababa	s_child_01	a_children	AMR_ba	a	796.783	2210.15	1413.37
c_100_bababa	s_child_01	a_children	AMR_ba	a	920.303	2257.02	1336.72
c_100_bababa	s_child_01	a_children	AMR_ba	a	587.978	2283.94	1695.96
c_100_bababa	s_child_01	a_children	AMR_ba	a	595.781	1662.54	1066.76
c_100_bababa	s_child_01	a_children	AMR_ba	a	754.376	2238.76	1484.38
c_100_bababa	s_child_01	a_children	AMR_ba	a	782.992	2320.15	1537.16
c_100_bababa	s_child_01	a_children	AMR_ba	a	833.851	2235.7	1401.84
c_100_bababa	s_child_01	a_children	AMR_ba	a	901.248	2252.7	1351.45
c_100_bababa	s_child_01	a_children	AMR_ba	a	934.273	2310.73	1376.45
c_100_badego	s_child_01	a_children	SMR_ba	a	1067.77	2422.6	1354.83
c_100_badego	s_child_01	a_children	SMR_ba	a	1034.09	2378.06	1343.97
c_100_badego	s_child_01	a_children	SMR_ba	a	758.131	2498.77	1740.64
c_100_badego	s_child_01	a_children	SMR_ba	a	718.758	2501.84	1783.09
c_10_bababa	s_child_02	a_children	AMR_ba	a	1155.38	1934.09	778.707
c_10_bababa	s_child_02	a_children	AMR_ba	a	1144.75	1943.5	798.758
c_10_bababa	s_child_02	a_children	AMR_ba	a	1125.02	1898.3	773.277
c_10_bababa	s_child_02	a_children	AMR_ba	a	1064.26	1893.79	829.532
c_10_bababa	s_child_02	a_children	AMR_ba	a	1010.13	1895.04	884.902
c_10_bababa	s_child_02	a_children	AMR_ba	a	964.524	1897.32	932.795
c_10_bababa	s_child_02	a_children	AMR_ba	a	1011.55	1928.12	916.569
c_10_bababa	s_child_02	a_children	AMR_ba	a	988.259	1980.1	991.839
c_10_bababa	s_child_02	a_children	AMR_ba	a	984.686	1913.31	928.626
c_10_bababa	s_child_02	a_children	AMR_ba	a	983.74	1856.43	872.689
c_10_bababa	s_child_02	a_children	AMR_ba	a	1008.35	1937.09	928.736
c_10_bababa	s_child_02	a_children	AMR_ba	a	939.611	1988.53	1048.91
c_10_badego	s_child_02	a_children	SMR_ba	a	952.276	2053.22	1100.94
c_10_badego	s_child_02	a_children	SMR_ba	a	755.525	2007.06	1251.54
c_10_badego	s_child_02	a_children	SMR_ba	a	866.983	2131.29	1264.31
c_10_badego	s_child_02	a_children	SMR_ba	a	861.208	2115.05	1253.84
c_110_bababa	s_child_03	a_children	AMR_ba	a	765.585	1684.1	918.514
c_110_bababa	s_child_03	a_children	AMR_ba	a	735.842	1647.61	911.771
c_110_bababa	s_child_03	a_children	AMR_ba	a	601.453	1447.97	846.515
c_110_bababa	s_child_03	a_children	AMR_ba	a	742.219	1568.22	826
c_110_bababa	s_child_03	a_children	AMR_ba	a	762.66	1600.39	837.735
c_110_bababa	s_child_03	a_children	AMR_ba	a	739.096	1609.04	869.948
c_110_bababa	s_child_03	a_children	AMR_ba	a	753.784	1649.58	895.797
c_110_bababa	s_child_03	a_children	AMR_ba	a	774.115	1517.93	743.815
c_110_bababa	s_child_03	a_children	AMR_ba	a	805.302	1560.76	755.454
c_110_bababa	s_child_03	a_children	AMR_ba	a	735.314	1464.83	729.52
c_110_bababa	s_child_03	a_children	AMR_ba	a	777.326	1602.62	825.289
c_110_bababa	s_child_03	a_children	AMR_ba	a	765.026	1536.52	771.49
c_110_badego	s_child_03	a_children	SMR_ba	a	762.186	1983.53	1221.35
c_110_badego	s_child_03	a_children	SMR_ba	a	719.888	1913.99	1194.1
c_110_badego	s_child_03	a_children	SMR_ba	a	718.44	1965.12	1246.68
c_110_badego	s_child_03	a_children	SMR_ba	a	736.056	2009.69	1273.63
c_130_bababa	s_child_04	a_children	AMR_ba	a	1060.64	2073.25	1012.62
c_130_bababa	s_child_04	a_children	AMR_ba	a	714.063	1492.54	778.474
c_130_bababa	s_child_04	a_children	AMR_ba	a	620.117	1847.34	1227.22
c_130_bababa	s_child_04	a_children	AMR_ba	a	660.365	1231.77	571.408
c_130_bababa	s_child_04	a_children	AMR_ba	a	717.125	1975.57	1258.45
c_130_bababa	s_child_04	a_children	AMR_ba	a	730.046	1858.2	1128.15
c_130_bababa	s_child_04	a_children	AMR_ba	a	743.624	2002.31	1258.68
c_130_bababa	s_child_04	a_children	AMR_ba	a	689.443	1907.52	1218.08
c_130_bababa	s_child_04	a_children	AMR_ba	a	688.123	2004.01	1315.89
c_130_bababa	s_child_04	a_children	AMR_ba	a	742.236	2080.18	1337.95
c_130_bababa	s_child_04	a_children	AMR_ba	a	737.118	2022.66	1285.54
c_130_bababa	s_child_04	a_children	AMR_ba	a	564.897	2010.74	1445.84
c_130_badego	s_child_04	a_children	SMR_ba	a	714.285	1730.62	1016.33
c_130_badego	s_child_04	a_children	SMR_ba	a	643.895	1771.76	1127.86
c_130_badego	s_child_04	a_children	SMR_ba	a	765.972	2200.44	1434.47
c_130_badego	s_child_04	a_children	SMR_ba	a	752.401	2169.66	1417.26
c_150_bababa	s_child_05	a_children	AMR_ba	a	768.97	1842.84	1073.87
c_150_bababa	s_child_05	a_children	AMR_ba	a	758.575	1815.97	1057.39
c_150_bababa	s_child_05	a_children	AMR_ba	a	758.388	1959.82	1201.43
c_150_bababa	s_child_05	a_children	AMR_ba	a	730.187	1832.32	1102.14
c_150_bababa	s_child_05	a_children	AMR_ba	a	738.854	1885.07	1146.22
c_150_bababa	s_child_05	a_children	AMR_ba	a	659.724	1750.99	1091.26
c_150_bababa	s_child_05	a_children	AMR_ba	a	725.803	1838.92	1113.11
c_150_bababa	s_child_05	a_children	AMR_ba	a	705.501	1791.99	1086.49
c_150_bababa	s_child_05	a_children	AMR_ba	a	518.25	1720.07	1201.82
c_150_bababa	s_child_05	a_children	AMR_ba	a	682.484	1765.68	1083.19
c_150_bababa	s_child_05	a_children	AMR_ba	a	710.981	1884.41	1173.43
c_150_bababa	s_child_05	a_children	AMR_ba	a	715.91	1855.08	1139.17
c_150_badego	s_child_05	a_children	SMR_ba	a	846.957	2083.13	1236.17
c_150_badego	s_child_05	a_children	SMR_ba	a	814.875	2134.18	1319.3
c_150_badego	s_child_05	a_children	SMR_ba	a	767.638	2258.05	1490.41
c_150_badego	s_child_05	a_children	SMR_ba	a	808.136	2176.03	1367.89
c_160_bababa	s_child_06	a_children	AMR_ba	a	903.492	1751.37	847.88
c_160_bababa	s_child_06	a_children	AMR_ba	a	788.663	1785.83	997.165
c_160_bababa	s_child_06	a_children	AMR_ba	a	775.967	1758.29	982.324
c_160_bababa	s_child_06	a_children	AMR_ba	a	760.651	1742.23	981.583
c_160_bababa	s_child_06	a_children	AMR_ba	a	828.498	1700.93	872.429
c_160_bababa	s_child_06	a_children	AMR_ba	a	764.229	1683.54	919.312
c_160_bababa	s_child_06	a_children	AMR_ba	a	785.604	1690.22	904.619
c_160_bababa	s_child_06	a_children	AMR_ba	a	789.065	1693.6	904.53
c_160_bababa	s_child_06	a_children	AMR_ba	a	736.429	1665.31	928.886
c_160_bababa	s_child_06	a_children	AMR_ba	a	741.935	1678.29	936.359
c_160_bababa	s_child_06	a_children	AMR_ba	a	757.766	1674.99	917.22
c_160_bababa	s_child_06	a_children	AMR_ba	a	735.629	1660.26	924.635
c_160_badego	s_child_06	a_children	SMR_ba	a	850.468	2018.09	1167.63
c_160_badego	s_child_06	a_children	SMR_ba	a	803.95	1947.2	1143.25
c_160_badego	s_child_06	a_children	SMR_ba	a	798.524	1917.35	1118.83
c_160_badego	s_child_06	a_children	SMR_ba	a	763.151	1970.11	1206.95
c_200_bababa	s_child_07	a_children	AMR_ba	a	657.854	1720.94	1063.08
c_200_bababa	s_child_07	a_children	AMR_ba	a	932.262	1803.94	871.678
c_200_bababa	s_child_07	a_children	AMR_ba	a	1114.2	1613.3	499.101
c_200_bababa	s_child_07	a_children	AMR_ba	a	1042.29	1680.22	637.937
c_200_bababa	s_child_07	a_children	AMR_ba	a	616.092	1546.2	930.106
c_200_bababa	s_child_07	a_children	AMR_ba	a	1032.71	1458	425.292
c_200_bababa	s_child_07	a_children	AMR_ba	a	1111.26	1425.88	314.621
c_200_bababa	s_child_07	a_children	AMR_ba	a	965.535	1543.06	577.526
c_200_bababa	s_child_07	a_children	AMR_ba	a	1061.66	1706.56	644.906
c_200_bababa	s_child_07	a_children	AMR_ba	a	1034.63	1704.81	670.184
c_200_bababa	s_child_07	a_children	AMR_ba	a	1091.26	1716.76	625.507
c_200_bababa	s_child_07	a_children	AMR_ba	a	1048.09	1747.09	699.003
c_200_badego	s_child_07	a_children	SMR_ba	a	740.469	1956.03	1215.56
c_200_badego	s_child_07	a_children	SMR_ba	a	890.664	1966.38	1075.72
c_200_badego	s_child_07	a_children	SMR_ba	a	922.717	2032.47	1109.75
c_200_badego	s_child_07	a_children	SMR_ba	a	937.662	1864.07	926.406
c_20_bababa	s_child_08	a_children	AMR_ba	a	1006.26	2006.19	999.936
c_20_bababa	s_child_08	a_children	AMR_ba	a	1029.27	1938.61	909.342
c_20_bababa	s_child_08	a_children	AMR_ba	a	1037.69	1897.48	859.797
c_20_bababa	s_child_08	a_children	AMR_ba	a	1027.43	1848.15	820.72
c_20_bababa	s_child_08	a_children	AMR_ba	a	1082.29	1886.04	803.754
c_20_bababa	s_child_08	a_children	AMR_ba	a	1080.15	1854.73	774.577
c_20_bababa	s_child_08	a_children	AMR_ba	a	987.096	1819.53	832.432
c_20_bababa	s_child_08	a_children	AMR_ba	a	964.733	1808.89	844.16
c_20_bababa	s_child_08	a_children	AMR_ba	a	960.591	1861.28	900.686
c_20_bababa	s_child_08	a_children	AMR_ba	a	1034.41	1942.62	908.213
c_20_bababa	s_child_08	a_children	AMR_ba	a	1046.82	1921.14	874.32
c_20_bababa	s_child_08	a_children	AMR_ba	a	1071.62	1956.67	885.047
c_20_badego	s_child_08	a_children	SMR_ba	a	898.178	2033.88	1135.7
c_20_badego	s_child_08	a_children	SMR_ba	a	792.255	1868.02	1075.76
c_20_badego	s_child_08	a_children	SMR_ba	a	835.948	2053.69	1217.74
c_20_badego	s_child_08	a_children	SMR_ba	a	856.151	2047.37	1191.22
c_210_bababa	s_child_09	a_children	AMR_ba	a	861.031	2115.07	1254.04
c_210_bababa	s_child_09	a_children	AMR_ba	a	736.521	1888.13	1151.61
c_210_bababa	s_child_09	a_children	AMR_ba	a	611.48	1919.4	1307.92
c_210_bababa	s_child_09	a_children	AMR_ba	a	720.447	1947.68	1227.23
c_210_bababa	s_child_09	a_children	AMR_ba	a	754.388	2035.51	1281.12
c_210_bababa	s_child_09	a_children	AMR_ba	a	796.932	1801.82	1004.89
c_210_bababa	s_child_09	a_children	AMR_ba	a	867.866	1802.55	934.687
c_210_bababa	s_child_09	a_children	AMR_ba	a	894.145	1975.17	1081.02
c_210_bababa	s_child_09	a_children	AMR_ba	a	815.874	1950.38	1134.51
c_210_bababa	s_child_09	a_children	AMR_ba	a	881.466	1861.33	979.865
c_210_bababa	s_child_09	a_children	AMR_ba	a	801.491	1803.3	1001.81
c_210_bababa	s_child_09	a_children	AMR_ba	a	872.66	1820.57	947.913
c_210_badego	s_child_09	a_children	SMR_ba	a	749.648	2217.57	1467.92
c_210_badego	s_child_09	a_children	SMR_ba	a	782.577	1983.81	1201.24
c_210_badego	s_child_09	a_children	SMR_ba	a	806.769	1973.45	1166.69
c_210_badego	s_child_09	a_children	SMR_ba	a	735.336	2033.1	1297.76
c_220_bababa	s_child_10	a_children	AMR_ba	a	726.264	1454.2	727.939
c_220_bababa	s_child_10	a_children	AMR_ba	a	637.553	1493.26	855.705
c_220_bababa	s_child_10	a_children	AMR_ba	a	534.561	1295.3	760.743
c_220_bababa	s_child_10	a_children	AMR_ba	a	664.564	1267.52	602.952
c_220_bababa	s_child_10	a_children	AMR_ba	a	580.534	1154.08	573.549
c_220_bababa	s_child_10	a_children	AMR_ba	a	640.984	1134.47	493.49
c_220_bababa	s_child_10	a_children	AMR_ba	a	638.707	1291.83	653.118
c_220_bababa	s_child_10	a_children	AMR_ba	a	661.175	1308.3	647.121
c_220_bababa	s_child_10	a_children	AMR_ba	a	569.173	1237.84	668.664
c_220_bababa	s_child_10	a_children	AMR_ba	a	673.116	1284.11	610.994
c_220_bababa	s_child_10	a_children	AMR_ba	a	688.426	1340.67	652.244
c_220_bababa	s_child_10	a_children	AMR_ba	a	666.408	1292.96	626.55
c_220_badego	s_child_10	a_children	SMR_ba	a	738.406	1727.57	989.159
c_220_badego	s_child_10	a_children	SMR_ba	a	492.463	1575.86	1083.4
c_220_badego	s_child_10	a_children	SMR_ba	a	507.739	1524.26	1016.52
c_220_badego	s_child_10	a_children	SMR_ba	a	541.354	1686.71	1145.36
c_230_bababa	s_child_11	a_children	AMR_ba	a	779.521	1837.02	1057.5
c_230_bababa	s_child_11	a_children	AMR_ba	a	673.783	1613.34	939.56
c_230_bababa	s_child_11	a_children	AMR_ba	a	397.775	1667.48	1269.71
c_230_bababa	s_child_11	a_children	AMR_ba	a	581.087	1677.41	1096.33
c_230_bababa	s_child_11	a_children	AMR_ba	a	310.892	1624.3	1313.4
c_230_bababa	s_child_11	a_children	AMR_ba	a	722.089	1666.39	944.302
c_230_bababa	s_child_11	a_children	AMR_ba	a	291.56	1521.62	1230.06
c_230_bababa	s_child_11	a_children	AMR_ba	a	288.886	1543.41	1254.52
c_230_bababa	s_child_11	a_children	AMR_ba	a	501.296	1525.49	1024.19
c_230_bababa	s_child_11	a_children	AMR_ba	a	892.629	1532.05	639.417
c_230_bababa	s_child_11	a_children	AMR_ba	a	822.377	1619.08	796.708
c_230_bababa	s_child_11	a_children	AMR_ba	a	731.023	1551.05	820.024
c_230_badego	s_child_11	a_children	SMR_ba	a	689.145	1970.03	1280.89
c_230_badego	s_child_11	a_children	SMR_ba	a	765.828	2027.89	1262.06
c_230_badego	s_child_11	a_children	SMR_ba	a	495.616	2084.39	1588.78
c_230_badego	s_child_11	a_children	SMR_ba	a	463.166	2048.02	1584.85
c_250_bababa	s_child_12	a_children	AMR_ba	a	705.799	1715.43	1009.63
c_250_bababa	s_child_12	a_children	AMR_ba	a	618.422	1633.96	1015.54
c_250_bababa	s_child_12	a_children	AMR_ba	a	653.629	1789.65	1136.02
c_250_bababa	s_child_12	a_children	AMR_ba	a	592.411	1644.56	1052.15
c_250_bababa	s_child_12	a_children	AMR_ba	a	492.379	1613.93	1121.55
c_250_bababa	s_child_12	a_children	AMR_ba	a	441.996	1603.6	1161.6
c_250_bababa	s_child_12	a_children	AMR_ba	a	407.633	1552.72	1145.09
c_250_bababa	s_child_12	a_children	AMR_ba	a	555.256	1621.34	1066.08
c_250_bababa	s_child_12	a_children	AMR_ba	a	475.309	1576.84	1101.53
c_250_bababa	s_child_12	a_children	AMR_ba	a	556.234	1538.67	982.436
c_250_bababa	s_child_12	a_children	AMR_ba	a	557.235	1562.31	1005.08
c_250_bababa	s_child_12	a_children	AMR_ba	a	562.475	1470.8	908.326
c_250_badego	s_child_12	a_children	SMR_ba	a	710.203	1520.24	810.037
c_250_badego	s_child_12	a_children	SMR_ba	a	553.138	1621.02	1067.88
c_250_badego	s_child_12	a_children	SMR_ba	a	656.008	1752.07	1096.06
c_250_badego	s_child_12	a_children	SMR_ba	a	662.166	1859.91	1197.74
c_270_bababa	s_child_13	a_children	AMR_ba	a	946.461	1774.97	828.51
c_270_bababa	s_child_13	a_children	AMR_ba	a	905.455	1765.27	859.819
c_270_bababa	s_child_13	a_children	AMR_ba	a	853.277	1818.77	965.493
c_270_bababa	s_child_13	a_children	AMR_ba	a	864.11	1788.41	924.304
c_270_bababa	s_child_13	a_children	AMR_ba	a	851.949	1793.85	941.902
c_270_bababa	s_child_13	a_children	AMR_ba	a	893.16	1848.89	955.729
c_270_bababa	s_child_13	a_children	AMR_ba	a	846.183	1853.69	1007.51
c_270_bababa	s_child_13	a_children	AMR_ba	a	904.101	1785.54	881.442
c_270_bababa	s_child_13	a_children	AMR_ba	a	921.163	1699.98	778.814
c_270_bababa	s_child_13	a_children	AMR_ba	a	872.489	1696.75	824.258
c_270_bababa	s_child_13	a_children	AMR_ba	a	793.399	1666.82	873.42
c_270_bababa	s_child_13	a_children	AMR_ba	a	898.23	1707.69	809.458
c_270_badego	s_child_13	a_children	SMR_ba	a	959.297	1846.97	887.673
c_270_badego	s_child_13	a_children	SMR_ba	a	934.87	1870.1	935.233
c_270_badego	s_child_13	a_children	SMR_ba	a	858.645	1912.28	1053.64
c_270_badego	s_child_13	a_children	SMR_ba	a	780.75	1892.94	1112.19
c_280_bababa	s_child_14	a_children	AMR_ba	a	843.374	1797.29	953.912
c_280_bababa	s_child_14	a_children	AMR_ba	a	885.371	1727.61	842.239
c_280_bababa	s_child_14	a_children	AMR_ba	a	939.602	1727.25	787.647
c_280_bababa	s_child_14	a_children	AMR_ba	a	859.985	1685.61	825.624
c_280_bababa	s_child_14	a_children	AMR_ba	a	911.707	1577.59	665.881
c_280_bababa	s_child_14	a_children	AMR_ba	a	786.655	1517.73	731.073
c_280_bababa	s_child_14	a_children	AMR_ba	a	942.451	1637.32	694.867
c_280_bababa	s_child_14	a_children	AMR_ba	a	931.463	1663.96	732.492
c_280_bababa	s_child_14	a_children	AMR_ba	a	950.087	1696.56	746.475
c_280_bababa	s_child_14	a_children	AMR_ba	a	870.387	1641.64	771.25
c_280_bababa	s_child_14	a_children	AMR_ba	a	953.003	1669.47	716.47
c_280_bababa	s_child_14	a_children	AMR_ba	a	938.685	1649.09	710.4
c_280_badego	s_child_14	a_children	SMR_ba	a	1042.49	1895.09	852.595
c_280_badego	s_child_14	a_children	SMR_ba	a	899.249	2090.13	1190.88
c_280_badego	s_child_14	a_children	SMR_ba	a	745.971	2098.24	1352.27
c_280_badego	s_child_14	a_children	SMR_ba	a	716.952	2183.28	1466.33
c_40_bababa	s_child_15	a_children	AMR_ba	a	561.121	1630.97	1069.85
c_40_bababa	s_child_15	a_children	AMR_ba	a	525.18	1587.38	1062.2
c_40_bababa	s_child_15	a_children	AMR_ba	a	660.653	1698.23	1037.58
c_40_bababa	s_child_15	a_children	AMR_ba	a	548.961	1739.98	1191.02
c_40_bababa	s_child_15	a_children	AMR_ba	a	498.249	1652.45	1154.2
c_40_bababa	s_child_15	a_children	AMR_ba	a	520.062	1623.01	1102.94
c_40_bababa	s_child_15	a_children	AMR_ba	a	455.902	1539	1083.1
c_40_bababa	s_child_15	a_children	AMR_ba	a	485.511	1610.44	1124.93
c_40_bababa	s_child_15	a_children	AMR_ba	a	361.272	1595.23	1233.96
c_40_bababa	s_child_15	a_children	AMR_ba	a	513.442	1626.67	1113.22
c_40_bababa	s_child_15	a_children	AMR_ba	a	678.145	1824.08	1145.94
c_40_bababa	s_child_15	a_children	AMR_ba	a	529.762	1738.71	1208.95
c_40_badego	s_child_15	a_children	SMR_ba	a	834.319	2032.34	1198.02
c_40_badego	s_child_15	a_children	SMR_ba	a	771.379	1982.57	1211.2
c_40_badego	s_child_15	a_children	SMR_ba	a	764.407	2135.92	1371.51
c_40_badego	s_child_15	a_children	SMR_ba	a	754.79	2155.53	1400.74
c_70_bababa	s_child_16	a_children	AMR_ba	a	612.987	1858.59	1245.6
c_70_bababa	s_child_16	a_children	AMR_ba	a	487.385	1818.33	1330.94
c_70_bababa	s_child_16	a_children	AMR_ba	a	514.459	1771.87	1257.41
c_70_bababa	s_child_16	a_children	AMR_ba	a	527.575	1708.74	1181.16
c_70_bababa	s_child_16	a_children	AMR_ba	a	541.946	1712.45	1170.5
c_70_bababa	s_child_16	a_children	AMR_ba	a	615.046	1760.34	1145.3
c_70_bababa	s_child_16	a_children	AMR_ba	a	545.152	1715.22	1170.07
c_70_bababa	s_child_16	a_children	AMR_ba	a	673.675	1772.7	1099.03
c_70_bababa	s_child_16	a_children	AMR_ba	a	712.221	1771.14	1058.92
c_70_bababa	s_child_16	a_children	AMR_ba	a	578.833	1736.7	1157.87
c_70_bababa	s_child_16	a_children	AMR_ba	a	545.875	1787.69	1241.81
c_70_bababa	s_child_16	a_children	AMR_ba	a	542.277	1761.78	1219.5
c_70_badego	s_child_16	a_children	SMR_ba	a	634.769	2387.2	1752.43
c_70_badego	s_child_16	a_children	SMR_ba	a	659.136	2190.33	1531.2
c_70_badego	s_child_16	a_children	SMR_ba	a	622.595	2270.82	1648.23
c_70_badego	s_child_16	a_children	SMR_ba	a	616.485	2185.03	1568.55
c_90_bababa	s_child_17	a_children	AMR_ba	a	920.471	1978.66	1058.19
c_90_bababa	s_child_17	a_children	AMR_ba	a	957.363	1985.64	1028.28
c_90_bababa	s_child_17	a_children	AMR_ba	a	922.243	1981.45	1059.21
c_90_bababa	s_child_17	a_children	AMR_ba	a	952.471	1987.93	1035.45
c_90_bababa	s_child_17	a_children	AMR_ba	a	928.677	1943.4	1014.72
c_90_bababa	s_child_17	a_children	AMR_ba	a	929.789	1887.19	957.402
c_90_bababa	s_child_17	a_children	AMR_ba	a	955.259	1948.06	992.798
c_90_bababa	s_child_17	a_children	AMR_ba	a	946.974	1884.79	937.816
c_90_bababa	s_child_17	a_children	AMR_ba	a	939.746	1883.65	943.9
c_90_bababa	s_child_17	a_children	AMR_ba	a	921.298	1815.18	893.88
c_90_bababa	s_child_17	a_children	AMR_ba	a	923.823	1829.44	905.618
c_90_bababa	s_child_17	a_children	AMR_ba	a	925.456	1843.71	918.253
c_90_badego	s_child_17	a_children	SMR_ba	a	1025.02	1822.36	797.347
c_90_badego	s_child_17	a_children	SMR_ba	a	943.701	1998.46	1054.76
c_90_badego	s_child_17	a_children	SMR_ba	a	894.436	2140.14	1245.7
c_90_badego	s_child_17	a_children	SMR_ba	a	828.454	2089.22	1260.77
t_500_bababa	s_ado_01	b_adolescents	AMR_ba	a	659.935	1316.4	656.469
t_500_bababa	s_ado_01	b_adolescents	AMR_ba	a	699.664	1247.04	547.374
t_500_bababa	s_ado_01	b_adolescents	AMR_ba	a	626.385	1284.6	658.213
t_500_bababa	s_ado_01	b_adolescents	AMR_ba	a	610.548	1258.28	647.735
t_500_bababa	s_ado_01	b_adolescents	AMR_ba	a	618.47	1238.82	620.349
t_500_bababa	s_ado_01	b_adolescents	AMR_ba	a	604.632	1252.01	647.378
t_500_bababa	s_ado_01	b_adolescents	AMR_ba	a	571.644	1246.61	674.966
t_500_bababa	s_ado_01	b_adolescents	AMR_ba	a	612.803	1214.16	601.358
t_500_bababa	s_ado_01	b_adolescents	AMR_ba	a	582.928	1230.25	647.327
t_500_bababa	s_ado_01	b_adolescents	AMR_ba	a	590.246	1237.51	647.268
t_500_bababa	s_ado_01	b_adolescents	AMR_ba	a	618.217	1244.15	625.932
t_500_bababa	s_ado_01	b_adolescents	AMR_ba	a	613.912	1244.23	630.32
t_500_badego	s_ado_01	b_adolescents	SMR_ba	a	506.282	1653.95	1147.66
t_500_badego	s_ado_01	b_adolescents	SMR_ba	a	516.118	1612.79	1096.67
t_500_badego	s_ado_01	b_adolescents	SMR_ba	a	498.346	1522.82	1024.48
t_500_badego	s_ado_01	b_adolescents	SMR_ba	a	492.706	1556.03	1063.32
t_520_bababa	s_ado_02	b_adolescents	AMR_ba	a	779.674	1306.02	526.342
t_520_bababa	s_ado_02	b_adolescents	AMR_ba	a	654.927	1260.01	605.082
t_520_bababa	s_ado_02	b_adolescents	AMR_ba	a	521.296	1301.21	779.914
t_520_bababa	s_ado_02	b_adolescents	AMR_ba	a	459.511	1317.16	857.648
t_520_bababa	s_ado_02	b_adolescents	AMR_ba	a	516.275	1241.96	725.688
t_520_bababa	s_ado_02	b_adolescents	AMR_ba	a	506.673	1283.32	776.65
t_520_bababa	s_ado_02	b_adolescents	AMR_ba	a	558.029	1309.02	750.994
t_520_bababa	s_ado_02	b_adolescents	AMR_ba	a	493.352	1273.57	780.221
t_520_bababa	s_ado_02	b_adolescents	AMR_ba	a	776.028	1263.55	487.521
t_520_bababa	s_ado_02	b_adolescents	AMR_ba	a	586.081	1245.95	659.866
t_520_bababa	s_ado_02	b_adolescents	AMR_ba	a	486.025	1168.5	682.477
t_520_bababa	s_ado_02	b_adolescents	AMR_ba	a	662.887	1326.68	663.788
t_520_badego	s_ado_02	b_adolescents	SMR_ba	a	797.426	1558.76	761.335
t_520_badego	s_ado_02	b_adolescents	SMR_ba	a	607.279	1692.69	1085.41
t_520_badego	s_ado_02	b_adolescents	SMR_ba	a	476.686	1632.69	1156.01
t_520_badego	s_ado_02	b_adolescents	SMR_ba	a	507.58	1651.31	1143.73
t_530_bababa	s_ado_03	b_adolescents	AMR_ba	a	560.904	1422.57	861.67
t_530_bababa	s_ado_03	b_adolescents	AMR_ba	a	526.597	1311.37	784.771
t_530_bababa	s_ado_03	b_adolescents	AMR_ba	a	521.003	1288.16	767.16
t_530_bababa	s_ado_03	b_adolescents	AMR_ba	a	482.011	1535.18	1053.17
t_530_bababa	s_ado_03	b_adolescents	AMR_ba	a	425.798	1288.5	862.697
t_530_bababa	s_ado_03	b_adolescents	AMR_ba	a	459.187	1108.99	649.808
t_530_bababa	s_ado_03	b_adolescents	AMR_ba	a	495.951	1279.82	783.872
t_530_bababa	s_ado_03	b_adolescents	AMR_ba	a	493.543	1345.82	852.282
t_530_bababa	s_ado_03	b_adolescents	AMR_ba	a	500.117	1298.22	798.107
t_530_bababa	s_ado_03	b_adolescents	AMR_ba	a	495.553	1305.92	810.365
t_530_bababa	s_ado_03	b_adolescents	AMR_ba	a	490.028	1349.16	859.132
t_530_bababa	s_ado_03	b_adolescents	AMR_ba	a	469.722	1272.76	803.035
t_530_badego	s_ado_03	b_adolescents	SMR_ba	a	582.291	1583.45	1001.16
t_530_badego	s_ado_03	b_adolescents	SMR_ba	a	558.858	1554.58	995.725
t_530_badego	s_ado_03	b_adolescents	SMR_ba	a	517.535	1566.35	1048.82
t_530_badego	s_ado_03	b_adolescents	SMR_ba	a	497.345	1603.17	1105.82
t_540_bababa	s_ado_04	b_adolescents	AMR_ba	a	511.072	1393.65	882.58
t_540_bababa	s_ado_04	b_adolescents	AMR_ba	a	428.208	1206.42	778.215
t_540_bababa	s_ado_04	b_adolescents	AMR_ba	a	383.809	1167.28	783.469
t_540_bababa	s_ado_04	b_adolescents	AMR_ba	a	397.434	1248.31	850.879
t_540_bababa	s_ado_04	b_adolescents	AMR_ba	a	359.231	1193.65	834.419
t_540_bababa	s_ado_04	b_adolescents	AMR_ba	a	392.537	1302.86	910.321
t_540_bababa	s_ado_04	b_adolescents	AMR_ba	a	368.187	1232.22	864.036
t_540_bababa	s_ado_04	b_adolescents	AMR_ba	a	461.562	1236.97	775.409
t_540_bababa	s_ado_04	b_adolescents	AMR_ba	a	399.649	1286.05	886.402
t_540_bababa	s_ado_04	b_adolescents	AMR_ba	a	369.375	1240.12	870.74
t_540_bababa	s_ado_04	b_adolescents	AMR_ba	a	375.657	1248.86	873.202
t_540_bababa	s_ado_04	b_adolescents	AMR_ba	a	348.186	1198.9	850.718
t_540_badego	s_ado_04	b_adolescents	SMR_ba	a	504.497	1563.49	1058.99
t_540_badego	s_ado_04	b_adolescents	SMR_ba	a	421.939	1483.37	1061.43
t_540_badego	s_ado_04	b_adolescents	SMR_ba	a	448.061	1530.58	1082.52
t_540_badego	s_ado_04	b_adolescents	SMR_ba	a	410.328	1618.72	1208.4
t_560_bababa	s_ado_05	b_adolescents	AMR_ba	a	652.057	1397.34	745.288
t_560_bababa	s_ado_05	b_adolescents	AMR_ba	a	604.058	1430.12	826.059
t_560_bababa	s_ado_05	b_adolescents	AMR_ba	a	573.339	1478.78	905.444
t_560_bababa	s_ado_05	b_adolescents	AMR_ba	a	564.176	1481.6	917.423
t_560_bababa	s_ado_05	b_adolescents	AMR_ba	a	571.859	1478.78	906.921
t_560_bababa	s_ado_05	b_adolescents	AMR_ba	a	575.534	1435.25	859.72
t_560_bababa	s_ado_05	b_adolescents	AMR_ba	a	582.078	1498.92	916.838
t_560_bababa	s_ado_05	b_adolescents	AMR_ba	a	566.805	1480.03	913.222
t_560_bababa	s_ado_05	b_adolescents	AMR_ba	a	607.022	1454.9	847.88
t_560_bababa	s_ado_05	b_adolescents	AMR_ba	a	583.618	1447.41	863.789
t_560_bababa	s_ado_05	b_adolescents	AMR_ba	a	599.152	1458.7	859.546
t_560_bababa	s_ado_05	b_adolescents	AMR_ba	a	634.212	1452.1	817.889
t_560_badego	s_ado_05	b_adolescents	SMR_ba	a	541.111	1762.39	1221.28
t_560_badego	s_ado_05	b_adolescents	SMR_ba	a	608.168	1744.53	1136.36
t_560_badego	s_ado_05	b_adolescents	SMR_ba	a	502.73	1677.1	1174.37
t_560_badego	s_ado_05	b_adolescents	SMR_ba	a	514.661	1755.4	1240.74
t_570_bababa	s_ado_06	b_adolescents	AMR_ba	a	582.42	1401.14	818.72
t_570_bababa	s_ado_06	b_adolescents	AMR_ba	a	502.464	1222.29	719.831
t_570_bababa	s_ado_06	b_adolescents	AMR_ba	a	511.378	1280.42	769.039
t_570_bababa	s_ado_06	b_adolescents	AMR_ba	a	434.462	1251.27	816.812
t_570_bababa	s_ado_06	b_adolescents	AMR_ba	a	451.248	1262.66	811.411
t_570_bababa	s_ado_06	b_adolescents	AMR_ba	a	459.606	1250.54	790.938
t_570_bababa	s_ado_06	b_adolescents	AMR_ba	a	488.883	1315.1	826.215
t_570_bababa	s_ado_06	b_adolescents	AMR_ba	a	509.309	1361.94	852.635
t_570_bababa	s_ado_06	b_adolescents	AMR_ba	a	492.522	1446.79	954.267
t_570_bababa	s_ado_06	b_adolescents	AMR_ba	a	509.92	1398.5	888.578
t_570_bababa	s_ado_06	b_adolescents	AMR_ba	a	469.984	1321.72	851.736
t_570_bababa	s_ado_06	b_adolescents	AMR_ba	a	481.273	1385.99	904.719
t_570_badego	s_ado_06	b_adolescents	SMR_ba	a	459.686	1589.83	1130.14
t_570_badego	s_ado_06	b_adolescents	SMR_ba	a	438.612	1674.21	1235.6
t_570_badego	s_ado_06	b_adolescents	SMR_ba	a	440.034	1694	1253.96
t_570_badego	s_ado_06	b_adolescents	SMR_ba	a	385.817	1632.43	1246.61
t_580_bababa	s_ado_07	b_adolescents	AMR_ba	a	713.802	1660.05	946.244
t_580_bababa	s_ado_07	b_adolescents	AMR_ba	a	653.35	1565.83	912.481
t_580_bababa	s_ado_07	b_adolescents	AMR_ba	a	632.183	1627.93	995.743
t_580_bababa	s_ado_07	b_adolescents	AMR_ba	a	659.688	1567.14	907.448
t_580_bababa	s_ado_07	b_adolescents	AMR_ba	a	634.399	1583.43	949.035
t_580_bababa	s_ado_07	b_adolescents	AMR_ba	a	622.287	1635.62	1013.34
t_580_bababa	s_ado_07	b_adolescents	AMR_ba	a	580.613	1577.02	996.407
t_580_bababa	s_ado_07	b_adolescents	AMR_ba	a	618.739	1573.69	954.947
t_580_bababa	s_ado_07	b_adolescents	AMR_ba	a	542.154	1525.88	983.724
t_580_bababa	s_ado_07	b_adolescents	AMR_ba	a	581.574	1544.23	962.658
t_580_bababa	s_ado_07	b_adolescents	AMR_ba	a	647.314	1582.54	935.228
t_580_bababa	s_ado_07	b_adolescents	AMR_ba	a	652.865	1587.12	934.253
t_580_badego	s_ado_07	b_adolescents	SMR_ba	a	400.513	1818.42	1417.91
t_580_badego	s_ado_07	b_adolescents	SMR_ba	a	401.306	1766.02	1364.71
t_580_badego	s_ado_07	b_adolescents	SMR_ba	a	397.63	1836.07	1438.44
t_580_badego	s_ado_07	b_adolescents	SMR_ba	a	395.157	2173.92	1778.76
t_590_bababa	s_ado_08	b_adolescents	AMR_ba	a	761.997	1724.96	962.96
t_590_bababa	s_ado_08	b_adolescents	AMR_ba	a	701.813	1776.54	1074.73
t_590_bababa	s_ado_08	b_adolescents	AMR_ba	a	646.833	1823.05	1176.22
t_590_bababa	s_ado_08	b_adolescents	AMR_ba	a	687.214	1820.59	1133.38
t_590_bababa	s_ado_08	b_adolescents	AMR_ba	a	717.992	1849.88	1131.89
t_590_bababa	s_ado_08	b_adolescents	AMR_ba	a	631.491	1722.41	1090.92
t_590_bababa	s_ado_08	b_adolescents	AMR_ba	a	686.327	1754.98	1068.65
t_590_bababa	s_ado_08	b_adolescents	AMR_ba	a	697.136	1784.7	1087.56
t_590_bababa	s_ado_08	b_adolescents	AMR_ba	a	690.451	1820.61	1130.15
t_590_bababa	s_ado_08	b_adolescents	AMR_ba	a	669.674	1679.82	1010.14
t_590_bababa	s_ado_08	b_adolescents	AMR_ba	a	712.377	1793.63	1081.25
t_590_bababa	s_ado_08	b_adolescents	AMR_ba	a	690.036	1759.15	1069.11
t_590_badego	s_ado_08	b_adolescents	SMR_ba	a	733.505	1963.04	1229.54
t_590_badego	s_ado_08	b_adolescents	SMR_ba	a	581.667	2100.35	1518.68
t_590_badego	s_ado_08	b_adolescents	SMR_ba	a	491.208	2044.16	1552.95
t_590_badego	s_ado_08	b_adolescents	SMR_ba	a	796.972	2075.17	1278.2
t_600_bababa	s_ado_09	b_adolescents	AMR_ba	a	901.978	1051.79	149.809
t_600_bababa	s_ado_09	b_adolescents	AMR_ba	a	582.341	1211.8	629.455
t_600_bababa	s_ado_09	b_adolescents	AMR_ba	a	611.123	1220.53	609.406
t_600_bababa	s_ado_09	b_adolescents	AMR_ba	a	585.361	1199.15	613.787
t_600_bababa	s_ado_09	b_adolescents	AMR_ba	a	622.756	1229.8	607.04
t_600_bababa	s_ado_09	b_adolescents	AMR_ba	a	614.118	1201.85	587.736
t_600_bababa	s_ado_09	b_adolescents	AMR_ba	a	570.77	1213.48	642.706
t_600_bababa	s_ado_09	b_adolescents	AMR_ba	a	639.722	1263.89	624.168
t_600_bababa	s_ado_09	b_adolescents	AMR_ba	a	609.046	1207.41	598.364
t_600_bababa	s_ado_09	b_adolescents	AMR_ba	a	614.508	1208.47	593.962
t_600_bababa	s_ado_09	b_adolescents	AMR_ba	a	603.442	1238.8	635.354
t_600_bababa	s_ado_09	b_adolescents	AMR_ba	a	565.839	1272.43	706.586
t_600_badego	s_ado_09	b_adolescents	SMR_ba	a	600.656	1436.13	835.469
t_600_badego	s_ado_09	b_adolescents	SMR_ba	a	501.623	1445.71	944.084
t_600_badego	s_ado_09	b_adolescents	SMR_ba	a	461.644	1526.65	1065.01
t_600_badego	s_ado_09	b_adolescents	SMR_ba	a	506.413	1491.79	985.381
t_610_bababa	s_ado_10	b_adolescents	AMR_ba	a	661.046	1287.89	626.843
t_610_bababa	s_ado_10	b_adolescents	AMR_ba	a	647.082	1457.46	810.376
t_610_bababa	s_ado_10	b_adolescents	AMR_ba	a	530.958	1312.11	781.148
t_610_bababa	s_ado_10	b_adolescents	AMR_ba	a	556.06	1399.16	843.1
t_610_bababa	s_ado_10	b_adolescents	AMR_ba	a	543.871	1374.53	830.659
t_610_bababa	s_ado_10	b_adolescents	AMR_ba	a	512.172	1371.04	858.872
t_610_bababa	s_ado_10	b_adolescents	AMR_ba	a	561.921	1354.57	792.65
t_610_bababa	s_ado_10	b_adolescents	AMR_ba	a	544.232	1374.75	830.521
t_610_bababa	s_ado_10	b_adolescents	AMR_ba	a	586.104	1375.43	789.327
t_610_bababa	s_ado_10	b_adolescents	AMR_ba	a	542.477	1383.12	840.64
t_610_bababa	s_ado_10	b_adolescents	AMR_ba	a	569.977	1306.38	736.402
t_610_bababa	s_ado_10	b_adolescents	AMR_ba	a	532.883	1276.34	743.456
t_610_badego	s_ado_10	b_adolescents	SMR_ba	a	676.05	1481.13	805.077
t_610_badego	s_ado_10	b_adolescents	SMR_ba	a	592.231	1487.96	895.732
t_610_badego	s_ado_10	b_adolescents	SMR_ba	a	599.099	1196.85	597.755
t_610_badego	s_ado_10	b_adolescents	SMR_ba	a	551.301	1417.26	865.963
t_620_bababa	s_ado_11	b_adolescents	AMR_ba	a	667.442	1445.45	778.007
t_620_bababa	s_ado_11	b_adolescents	AMR_ba	a	530.975	1381.32	850.349
t_620_bababa	s_ado_11	b_adolescents	AMR_ba	a	577.836	1364.65	786.818
t_620_bababa	s_ado_11	b_adolescents	AMR_ba	a	569.1	1488.16	919.063
t_620_bababa	s_ado_11	b_adolescents	AMR_ba	a	547.541	1380.16	832.623
t_620_bababa	s_ado_11	b_adolescents	AMR_ba	a	551.339	1372.34	821.001
t_620_bababa	s_ado_11	b_adolescents	AMR_ba	a	550.401	1400.64	850.235
t_620_bababa	s_ado_11	b_adolescents	AMR_ba	a	586.338	1428.85	842.508
t_620_bababa	s_ado_11	b_adolescents	AMR_ba	a	552.028	1596.83	1044.8
t_620_bababa	s_ado_11	b_adolescents	AMR_ba	a	600.879	1458.03	857.149
t_620_bababa	s_ado_11	b_adolescents	AMR_ba	a	514.577	1361.9	847.32
t_620_bababa	s_ado_11	b_adolescents	AMR_ba	a	559.787	1374.53	814.739
t_620_badego	s_ado_11	b_adolescents	SMR_ba	a	570.532	1696.69	1126.16
t_620_badego	s_ado_11	b_adolescents	SMR_ba	a	538.031	1618.66	1080.63
t_620_badego	s_ado_11	b_adolescents	SMR_ba	a	541.284	1748.41	1207.13
t_620_badego	s_ado_11	b_adolescents	SMR_ba	a	517.794	1613.09	1095.29
t_630_bababa	s_ado_12	b_adolescents	AMR_ba	a	812.674	1656.99	844.319
t_630_bababa	s_ado_12	b_adolescents	AMR_ba	a	681.333	1506.46	825.126
t_630_bababa	s_ado_12	b_adolescents	AMR_ba	a	686.585	1481.72	795.14
t_630_bababa	s_ado_12	b_adolescents	AMR_ba	a	671.187	1477.26	806.077
t_630_bababa	s_ado_12	b_adolescents	AMR_ba	a	642.981	1484.15	841.173
t_630_bababa	s_ado_12	b_adolescents	AMR_ba	a	640.403	1560.74	920.333
t_630_bababa	s_ado_12	b_adolescents	AMR_ba	a	661.665	1605.52	943.85
t_630_bababa	s_ado_12	b_adolescents	AMR_ba	a	635.982	1713.63	1077.65
t_630_bababa	s_ado_12	b_adolescents	AMR_ba	a	722.773	1708.88	986.107
t_630_bababa	s_ado_12	b_adolescents	AMR_ba	a	627.019	1705.07	1078.05
t_630_bababa	s_ado_12	b_adolescents	AMR_ba	a	614.848	1578.49	963.638
t_630_bababa	s_ado_12	b_adolescents	AMR_ba	a	564.403	1621.19	1056.79
t_630_badego	s_ado_12	b_adolescents	SMR_ba	a	656.59	1873.79	1217.2
t_630_badego	s_ado_12	b_adolescents	SMR_ba	a	691.894	1923.41	1231.52
t_630_badego	s_ado_12	b_adolescents	SMR_ba	a	644.161	1857.02	1212.86
t_630_badego	s_ado_12	b_adolescents	SMR_ba	a	624.231	1920.97	1296.74
t_650_bababa	s_ado_13	b_adolescents	AMR_ba	a	861.147	1552.55	691.405
t_650_bababa	s_ado_13	b_adolescents	AMR_ba	a	671.257	1465.47	794.21
t_650_bababa	s_ado_13	b_adolescents	AMR_ba	a	657.435	1489.03	831.592
t_650_bababa	s_ado_13	b_adolescents	AMR_ba	a	666.004	1503.92	837.919
t_650_bababa	s_ado_13	b_adolescents	AMR_ba	a	701.576	1505.94	804.365
t_650_bababa	s_ado_13	b_adolescents	AMR_ba	a	676.414	1485.86	809.446
t_650_bababa	s_ado_13	b_adolescents	AMR_ba	a	688.942	1493.56	804.614
t_650_bababa	s_ado_13	b_adolescents	AMR_ba	a	653.142	1457.55	804.408
t_650_bababa	s_ado_13	b_adolescents	AMR_ba	a	665.666	1471.28	805.618
t_650_bababa	s_ado_13	b_adolescents	AMR_ba	a	691.139	1521.48	830.341
t_650_bababa	s_ado_13	b_adolescents	AMR_ba	a	707.983	1518.53	810.543
t_650_bababa	s_ado_13	b_adolescents	AMR_ba	a	652.932	1438.6	785.67
t_650_badego	s_ado_13	b_adolescents	SMR_ba	a	715.328	1709.61	994.279
t_650_badego	s_ado_13	b_adolescents	SMR_ba	a	650.682	1750.44	1099.76
t_650_badego	s_ado_13	b_adolescents	SMR_ba	a	485.171	1808.51	1323.34
t_650_badego	s_ado_13	b_adolescents	SMR_ba	a	508.234	1664.64	1156.41
t_660_bababa	s_ado_14	b_adolescents	AMR_ba	a	748.083	1654.18	906.092
t_660_bababa	s_ado_14	b_adolescents	AMR_ba	a	667.535	1704.45	1036.92
t_660_bababa	s_ado_14	b_adolescents	AMR_ba	a	620.376	1654.13	1033.75
t_660_bababa	s_ado_14	b_adolescents	AMR_ba	a	822.994	1653.53	830.534
t_660_bababa	s_ado_14	b_adolescents	AMR_ba	a	809.475	1626.03	816.557
t_660_bababa	s_ado_14	b_adolescents	AMR_ba	a	837.503	1683.24	845.742
t_660_bababa	s_ado_14	b_adolescents	AMR_ba	a	623.074	1655.88	1032.81
t_660_bababa	s_ado_14	b_adolescents	AMR_ba	a	729.843	1642.25	912.409
t_660_bababa	s_ado_14	b_adolescents	AMR_ba	a	823.866	1696.06	872.19
t_660_bababa	s_ado_14	b_adolescents	AMR_ba	a	872.338	1706.71	834.372
t_660_bababa	s_ado_14	b_adolescents	AMR_ba	a	881.116	1697.87	816.753
t_660_bababa	s_ado_14	b_adolescents	AMR_ba	a	773.878	1656.75	882.87
t_660_badego	s_ado_14	b_adolescents	SMR_ba	a	728.201	1825.98	1097.78
t_660_badego	s_ado_14	b_adolescents	SMR_ba	a	683.597	1915.83	1232.23
t_660_badego	s_ado_14	b_adolescents	SMR_ba	a	685.159	1815.33	1130.17
t_660_badego	s_ado_14	b_adolescents	SMR_ba	a	678.901	1837.55	1158.65
t_670_bababa	s_ado_15	b_adolescents	AMR_ba	a	611.488	1264.72	653.232
t_670_bababa	s_ado_15	b_adolescents	AMR_ba	a	603.024	1253.3	650.278
t_670_bababa	s_ado_15	b_adolescents	AMR_ba	a	595.218	1261.91	666.693
t_670_bababa	s_ado_15	b_adolescents	AMR_ba	a	588.35	1292.56	704.209
t_670_bababa	s_ado_15	b_adolescents	AMR_ba	a	580.112	1260.04	679.928
t_670_bababa	s_ado_15	b_adolescents	AMR_ba	a	581.256	1278.6	697.344
t_670_bababa	s_ado_15	b_adolescents	AMR_ba	a	581.785	1302.36	720.571
t_670_bababa	s_ado_15	b_adolescents	AMR_ba	a	549.082	1301.81	752.733
t_670_bababa	s_ado_15	b_adolescents	AMR_ba	a	518.093	1303.15	785.054
t_670_bababa	s_ado_15	b_adolescents	AMR_ba	a	543.811	1329.59	785.783
t_670_bababa	s_ado_15	b_adolescents	AMR_ba	a	532.957	1315.33	782.378
t_670_bababa	s_ado_15	b_adolescents	AMR_ba	a	537.995	1287.62	749.62
t_670_badego	s_ado_15	b_adolescents	SMR_ba	a	570.669	1467.46	896.79
t_670_badego	s_ado_15	b_adolescents	SMR_ba	a	499.979	1488.95	988.97
t_670_badego	s_ado_15	b_adolescents	SMR_ba	a	497.017	1484.89	987.873
t_670_badego	s_ado_15	b_adolescents	SMR_ba	a	472.017	1484.94	1012.92
t_680_bababa	s_ado_16	b_adolescents	AMR_ba	a	582.969	1255.41	672.44
t_680_bababa	s_ado_16	b_adolescents	AMR_ba	a	532.831	1279.96	747.133
t_680_bababa	s_ado_16	b_adolescents	AMR_ba	a	515.567	1270.61	755.045
t_680_bababa	s_ado_16	b_adolescents	AMR_ba	a	497.88	1279.1	781.222
t_680_bababa	s_ado_16	b_adolescents	AMR_ba	a	504.134	1242.02	737.89
t_680_bababa	s_ado_16	b_adolescents	AMR_ba	a	503.647	1208.15	704.502
t_680_bababa	s_ado_16	b_adolescents	AMR_ba	a	510.736	1223.63	712.895
t_680_bababa	s_ado_16	b_adolescents	AMR_ba	a	515.928	1223.79	707.863
t_680_bababa	s_ado_16	b_adolescents	AMR_ba	a	501.465	1216	714.535
t_680_bababa	s_ado_16	b_adolescents	AMR_ba	a	502.349	1219.05	716.699
t_680_bababa	s_ado_16	b_adolescents	AMR_ba	a	506.496	1224.26	717.76
t_680_bababa	s_ado_16	b_adolescents	AMR_ba	a	509.268	1216.98	707.716
t_680_badego	s_ado_16	b_adolescents	SMR_ba	a	537.584	1413.96	876.374
t_680_badego	s_ado_16	b_adolescents	SMR_ba	a	510.126	1488.13	978.001
t_680_badego	s_ado_16	b_adolescents	SMR_ba	a	491.08	1463.67	972.593
t_680_badego	s_ado_16	b_adolescents	SMR_ba	a	481.96	1498.62	1016.66
t_690_bababa	s_ado_17	b_adolescents	AMR_ba	a	746.646	1594.8	848.151
t_690_bababa	s_ado_17	b_adolescents	AMR_ba	a	726.236	1737.67	1011.44
t_690_bababa	s_ado_17	b_adolescents	AMR_ba	a	710.426	1711.23	1000.8
t_690_bababa	s_ado_17	b_adolescents	AMR_ba	a	728.583	1683.21	954.623
t_690_bababa	s_ado_17	b_adolescents	AMR_ba	a	711.13	1670.79	959.664
t_690_bababa	s_ado_17	b_adolescents	AMR_ba	a	717.567	1724.5	1006.94
t_690_bababa	s_ado_17	b_adolescents	AMR_ba	a	713.504	1729.26	1015.76
t_690_bababa	s_ado_17	b_adolescents	AMR_ba	a	708.027	1780.43	1072.41
t_690_bababa	s_ado_17	b_adolescents	AMR_ba	a	702.885	1675.89	973.009
t_690_bababa	s_ado_17	b_adolescents	AMR_ba	a	713.255	1657.52	944.266
t_690_bababa	s_ado_17	b_adolescents	AMR_ba	a	698.234	1627.27	929.033
t_690_bababa	s_ado_17	b_adolescents	AMR_ba	a	705.199	1579.92	874.721
t_690_badego	s_ado_17	b_adolescents	SMR_ba	a	746.703	1852.38	1105.68
t_690_badego	s_ado_17	b_adolescents	SMR_ba	a	746.608	1856.14	1109.53
t_690_badego	s_ado_17	b_adolescents	SMR_ba	a	616.536	1883.81	1267.27
t_690_badego	s_ado_17	b_adolescents	SMR_ba	a	685.945	1876.8	1190.86
t_700_bababa	s_ado_18	b_adolescents	AMR_ba	a	622.452	1551.34	928.885
t_700_bababa	s_ado_18	b_adolescents	AMR_ba	a	590.206	1379.21	789.002
t_700_bababa	s_ado_18	b_adolescents	AMR_ba	a	593.236	1334.84	741.602
t_700_bababa	s_ado_18	b_adolescents	AMR_ba	a	592.15	1397.36	805.211
t_700_bababa	s_ado_18	b_adolescents	AMR_ba	a	594.248	1361.82	767.576
t_700_bababa	s_ado_18	b_adolescents	AMR_ba	a	568.326	1342.23	773.908
t_700_bababa	s_ado_18	b_adolescents	AMR_ba	a	572.972	1382.03	809.053
t_700_bababa	s_ado_18	b_adolescents	AMR_ba	a	635.338	1465.16	829.819
t_700_bababa	s_ado_18	b_adolescents	AMR_ba	a	625.882	1370.47	744.584
t_700_bababa	s_ado_18	b_adolescents	AMR_ba	a	589.151	1380.7	791.55
t_700_bababa	s_ado_18	b_adolescents	AMR_ba	a	599.516	1412.93	813.415
t_700_bababa	s_ado_18	b_adolescents	AMR_ba	a	585.096	1326.84	741.744
t_700_badego	s_ado_18	b_adolescents	SMR_ba	a	604.314	1697.99	1093.67
t_700_badego	s_ado_18	b_adolescents	SMR_ba	a	446.87	1482.6	1035.73
t_700_badego	s_ado_18	b_adolescents	SMR_ba	a	457.538	1706.36	1248.83
t_700_badego	s_ado_18	b_adolescents	SMR_ba	a	463.335	1704.49	1241.15
t_710_bababa	s_ado_19	b_adolescents	AMR_ba	a	754.636	1465.03	710.398
t_710_bababa	s_ado_19	b_adolescents	AMR_ba	a	641.19	1561.29	920.097
t_710_bababa	s_ado_19	b_adolescents	AMR_ba	a	495.674	1433.88	938.206
t_710_bababa	s_ado_19	b_adolescents	AMR_ba	a	514.94	1394.6	879.656
t_710_bababa	s_ado_19	b_adolescents	AMR_ba	a	686.71	1474.12	787.407
t_710_bababa	s_ado_19	b_adolescents	AMR_ba	a	639.076	1487.14	848.064
t_710_bababa	s_ado_19	b_adolescents	AMR_ba	a	671.099	1495.86	824.766
t_710_bababa	s_ado_19	b_adolescents	AMR_ba	a	676.359	1547.99	871.629
t_710_bababa	s_ado_19	b_adolescents	AMR_ba	a	702.524	1531.19	828.67
t_710_bababa	s_ado_19	b_adolescents	AMR_ba	a	659.284	1476.3	817.017
t_710_bababa	s_ado_19	b_adolescents	AMR_ba	a	678.697	1567.97	889.273
t_710_bababa	s_ado_19	b_adolescents	AMR_ba	a	516.232	1496.06	979.826
t_710_badego	s_ado_19	b_adolescents	SMR_ba	a	668.87	1822.56	1153.69
t_710_badego	s_ado_19	b_adolescents	SMR_ba	a	598.968	1865.14	1266.17
t_710_badego	s_ado_19	b_adolescents	SMR_ba	a	602.486	1852.44	1249.95
t_710_badego	s_ado_19	b_adolescents	SMR_ba	a	483.918	1906.13	1422.21

## Sheet: Mel_distance
group	subject	E_Distance
c_adults	s_adult_01	34.3699
c_adults	s_adult_01	45.2998
c_adults	s_adult_01	32.4487
c_adults	s_adult_01	30.3621
c_adults	s_adult_02	33.8043
c_adults	s_adult_02	25.6151
c_adults	s_adult_02	27.4973
c_adults	s_adult_02	20.4841
c_adults	s_adult_03	31.9433
c_adults	s_adult_03	41.2908
c_adults	s_adult_03	28.8445
c_adults	s_adult_03	34.3568
c_adults	s_adult_04	18.4706
c_adults	s_adult_04	19.601
c_adults	s_adult_04	18.9767
c_adults	s_adult_04	27.8743
c_adults	s_adult_05	49.9211
c_adults	s_adult_05	37.1325
c_adults	s_adult_05	45.7516
c_adults	s_adult_05	42.7773
c_adults	s_adult_06	26.4761
c_adults	s_adult_06	34.4064
c_adults	s_adult_06	32.6521
c_adults	s_adult_06	25.771
c_adults	s_adult_07	37.0021
c_adults	s_adult_07	46.4432
c_adults	s_adult_07	37.1446
c_adults	s_adult_07	35.3009
c_adults	s_adult_08	34.0602
c_adults	s_adult_08	28.1957
c_adults	s_adult_08	28.3854
c_adults	s_adult_08	25.938
c_adults	s_adult_09	31.5557
c_adults	s_adult_09	18.6427
c_adults	s_adult_09	39.2096
c_adults	s_adult_09	15.0569
c_adults	s_adult_010	33.6921
c_adults	s_adult_010	41.5791
c_adults	s_adult_010	35.962
c_adults	s_adult_010	32.9851
c_adults	s_adult_011	37.1658
c_adults	s_adult_011	36.8363
c_adults	s_adult_011	31.1925
c_adults	s_adult_011	26.7024
c_adults	s_adult_012	27.9704
c_adults	s_adult_012	36.0362
c_adults	s_adult_012	30.9504
c_adults	s_adult_012	36.8149
c_adults	s_adult_013	35.2137
c_adults	s_adult_013	24.7803
c_adults	s_adult_013	29.5492
c_adults	s_adult_013	32.5685
c_adults	s_adult_014	25.1956
c_adults	s_adult_014	32.3645
c_adults	s_adult_014	28.2853
c_adults	s_adult_014	31.7209
c_adults	s_adult_015	32.6156
c_adults	s_adult_015	42.8466
c_adults	s_adult_015	36.2969
c_adults	s_adult_015	39.8698
c_adults	s_adult_016	26.0171
c_adults	s_adult_016	33.4982
c_adults	s_adult_016	25.1592
c_adults	s_adult_016	22.9277
c_adults	s_adult_017	51.2176
c_adults	s_adult_017	43.1154
c_adults	s_adult_017	39.3722
c_adults	s_adult_017	39.4228
c_adults	s_adult_018	22.1977
c_adults	s_adult_018	25.3462
c_adults	s_adult_018	26.5353
c_adults	s_adult_018	20.3945
c_adults	s_adult_019	24.3168
c_adults	s_adult_019	19.0148
c_adults	s_adult_019	20.8345
c_adults	s_adult_019	35.8068
c_adults	s_adult_020	34.0957
c_adults	s_adult_020	32.7115
c_adults	s_adult_020	30.3417
c_adults	s_adult_020	21.5569
c_adults	s_adult_021	18.2005
c_adults	s_adult_021	21.1284
c_adults	s_adult_021	25.7066
c_adults	s_adult_021	28.0296
c_adults	s_adult_022	28.5509
c_adults	s_adult_022	17.0443
c_adults	s_adult_022	26.1292
c_adults	s_adult_022	21.8762
c_adults	s_adult_023	13.5735
c_adults	s_adult_023	26.5243
c_adults	s_adult_023	13.4163
c_adults	s_adult_023	23.0333
b_adolescents	s_ado_01	29.9959
b_adolescents	s_ado_01	21.9427
b_adolescents	s_ado_01	30.4768
b_adolescents	s_ado_01	23.8425
b_adolescents	s_ado_02	29.9959
b_adolescents	s_ado_02	21.9427
b_adolescents	s_ado_02	30.4768
b_adolescents	s_ado_02	23.8425
b_adolescents	s_ado_03	26.1503
b_adolescents	s_ado_03	40.0684
b_adolescents	s_ado_03	42.5069
b_adolescents	s_ado_03	25.3304
b_adolescents	s_ado_04	42.4503
b_adolescents	s_ado_04	38.2145
b_adolescents	s_ado_04	41.2858
b_adolescents	s_ado_04	54.6912
b_adolescents	s_ado_05	40.4765
b_adolescents	s_ado_05	32.0237
b_adolescents	s_ado_05	29.4522
b_adolescents	s_ado_05	25.859
b_adolescents	s_ado_06	26.1919
b_adolescents	s_ado_06	17.597
b_adolescents	s_ado_06	36.2
b_adolescents	s_ado_06	39.5683
b_adolescents	s_ado_07	23.8683
b_adolescents	s_ado_07	24.8957
b_adolescents	s_ado_07	35.1212
b_adolescents	s_ado_07	36.0551
b_adolescents	s_ado_08	19.1286
b_adolescents	s_ado_08	29.3846
b_adolescents	s_ado_08	19.662
b_adolescents	s_ado_08	26.3662
b_adolescents	s_ado_09	16.6286
b_adolescents	s_ado_09	32.6166
b_adolescents	s_ado_09	32.878
b_adolescents	s_ado_09	24.1848
b_adolescents	s_ado_010	44.0608
b_adolescents	s_ado_010	33.5216
b_adolescents	s_ado_010	49.4712
b_adolescents	s_ado_010	42.4169
b_adolescents	s_ado_011	16.9052
b_adolescents	s_ado_011	18.0431
b_adolescents	s_ado_011	12.5966
b_adolescents	s_ado_011	20.8381
b_adolescents	s_ado_012	35.8596
b_adolescents	s_ado_012	32.0727
b_adolescents	s_ado_012	42.6418
b_adolescents	s_ado_012	33.887
b_adolescents	s_ado_013	23.1013
b_adolescents	s_ado_013	21.8882
b_adolescents	s_ado_013	22.738
b_adolescents	s_ado_013	34.0461
b_adolescents	s_ado_014	47.4178
b_adolescents	s_ado_014	38.3986
b_adolescents	s_ado_014	39.1886
b_adolescents	s_ado_014	49.0502
b_adolescents	s_ado_015	15.6735
b_adolescents	s_ado_015	18.7883
b_adolescents	s_ado_015	20.5373
b_adolescents	s_ado_015	17.8681
b_adolescents	s_ado_016	23.748
b_adolescents	s_ado_016	24.5696
b_adolescents	s_ado_016	33.196
b_adolescents	s_ado_016	18.1995
b_adolescents	s_ado_017	34.2451
b_adolescents	s_ado_017	23.0303
b_adolescents	s_ado_017	30.8879
b_adolescents	s_ado_017	22.7349
b_adolescents	s_ado_018	15.0837
b_adolescents	s_ado_018	18.7003
b_adolescents	s_ado_018	10.9676
b_adolescents	s_ado_018	34.6811
b_adolescents	s_ado_019	30.32
b_adolescents	s_ado_019	18.5202
b_adolescents	s_ado_019	30.0688
b_adolescents	s_ado_019	19.7121
a_children	s_child_01	25.4604
a_children	s_child_01	13.1903
a_children	s_child_01	23.9547
a_children	s_child_01	19.779
a_children	s_child_02	19.8629
a_children	s_child_02	33.5202
a_children	s_child_02	36.7086
a_children	s_child_02	20.5043
a_children	s_child_03	20.0399
a_children	s_child_03	19.27
a_children	s_child_03	18.4485
a_children	s_child_03	25.0128
a_children	s_child_04	8.3461
a_children	s_child_04	17.2711
a_children	s_child_04	16.0892
a_children	s_child_04	11.1829
a_children	s_child_05	22.4359
a_children	s_child_05	21.8152
a_children	s_child_05	24.9071
a_children	s_child_05	18.9708
a_children	s_child_06	16.7008
a_children	s_child_06	13.5812
a_children	s_child_06	18.8551
a_children	s_child_06	23.0459
a_children	s_child_07	28.0452
a_children	s_child_07	31.0035
a_children	s_child_07	18.5397
a_children	s_child_07	36.007
a_children	s_child_08	18.2798
a_children	s_child_08	20.5597
a_children	s_child_08	20.6888
a_children	s_child_08	21.0593
a_children	s_child_09	22.7297
a_children	s_child_09	16.1947
a_children	s_child_09	14.7491
a_children	s_child_09	20.3958
a_children	s_child_010	39.6958
a_children	s_child_010	23.0387
a_children	s_child_010	30.4155
a_children	s_child_010	37.3055
a_children	s_child_011	29.6505
a_children	s_child_011	32.1391
a_children	s_child_011	39.3363
a_children	s_child_011	30.1579
a_children	s_child_012	33.5568
a_children	s_child_012	35.8601
a_children	s_child_012	33.3601
a_children	s_child_012	23.3533
a_children	s_child_013	21.1505
a_children	s_child_013	22.545
a_children	s_child_013	16.2191
a_children	s_child_013	19.6702
a_children	s_child_014	26.5509
a_children	s_child_014	17.226
a_children	s_child_014	23.3024
a_children	s_child_014	25.7127
a_children	s_child_015	26.1122
a_children	s_child_015	19.3133
a_children	s_child_015	16.1816
a_children	s_child_015	22.9197
a_children	s_child_016	30.1424
a_children	s_child_016	34.1093
a_children	s_child_016	19.0503
a_children	s_child_016	30.396
a_children	s_child_017	32.3375
a_children	s_child_017	29.9775
a_children	s_child_017	26.8449
a_children	s_child_017	46.1433
